# Supplementary material for: Structural basis for the SUMO protease activity of the atypical ubiquitin-specific protease USPL1
Source: Nat Commun. 2022 Apr 5;13:1819. doi: 10.1038/s41467-022-29485-0 (PMC8983731; doi:10.1038/s41467-022-29485-0)
Supplement: Supplementary file 4 — Source Data [file 41467_2022_29485_MOESM4_ESM.xlsx]

## Sheet: Fig_1b
	Fig. 1B
	Detection with Sypro
	Image scanned with Bio-Rad GelDoc Imaging system.

## Sheet: Fig_6a
Fig. 6d
Detection by AMC fluorescence at 445 nm.
Curves are recorded using Jasco FP-8200 spectrofluorometer.													RAW DATA AND SLOPES
Mean Values were plot in both graphs after baseline correction.														Uspl1						Uspl1						Usp28								Uspl1							Senp2						Senp2
														S2AMC						S1AMC						UbAMC								UbAMC							S2AMC						S1AMC
													Time(s)	Curve1	Curve2	Curve3	Mean	col.Y	Time(s)	Curve1	Curve2	Curve3	Mean	Base line adjusted		Time(s)	Curve1	Curve2	Curve3	Mean	Base line adjusted	col.AM	Time(s)	Curve1	Curve2	Curve3	Mean	Base line adjusted		Time(s)	Curve1	Curve2	Curve3	Mean	col.AY	Time(s)	Curve1	Curve2	Curve3
													5	43.291	54.223	71.483	56.332	48.2613	5	28.056	33.682	26.046	29.2613	48.2613		5	27.529	24.645	20.773	24.3157	48.3157	48.5993	5	20.875	14.567	14.356	16.5993	48.5993		5	139.364	191.355	84.091	138.27	108.375	5	130.86	137.613	56.652
													10	48.951	60.252	80.422	63.208	48.464	10	28.429	33.873	26.09	29.464	48.464		10	28.314	26.902	22.061	25.759	49.759	48.0507	10	20.374	13.998	13.78	16.0507	48.0507		10	157.729	209.437	105.277	157.481	128.599	10	142.201	172.659	70.936
													15	54.811	66.298	89.618	70.242	48.9263	15	29.072	34.222	26.485	29.9263	48.9263		15	27.691	30.154	23.763	27.2027	51.2027	47.8647	15	20.197	13.855	13.542	15.8647	47.8647		15	176.878	224.466	126.133	175.826	146.07	15	152.452	200.727	85.031
													20	61.084	72.122	98.652	77.286	49.4383	20	29.884	34.588	26.843	30.4383	49.4383		20	27.406	31.265	25.577	28.0827	52.0827	47.7247	20	20.035	13.721	13.418	15.7247	47.7247		20	195.816	237.133	145.61	192.853	161.041	20	161.379	223.097	98.646
													25	66.935	78.483	107.655	84.358	50.0563	25	30.767	35.083	27.319	31.0563	50.0563		25	28.43	32.988	27.573	29.6637	53.6637	47.653	25	19.984	13.633	13.342	15.653	47.653		25	212.73	246.708	166.011	208.483	175.338	25	171.503	242.091	112.42
													30	73.305	84.777	116.393	91.492	50.6617	30	31.553	35.77	27.662	31.6617	50.6617		30	29.565	35.094	29.53	31.3963	55.3963	47.6183	30	19.918	13.626	13.311	15.6183	47.6183		30	229.359	253.214	184.957	222.51	188.26	30	181.927	258.092	124.762
													35	79.496	91.457	125.326	98.76	51.2537	35	32.529	36.098	28.134	32.2537	51.2537		35	31.006	37.472	31.599	33.359	57.359	47.53	35	19.819	13.588	13.183	15.53	47.53		35	243.505	257.883	202.649	234.679	200.028	35	192.227	270.779	137.079
													40	85.655	97.989	133.649	105.764	51.79	40	33.35	36.498	28.522	32.79	51.79		40	32.256	39.597	33.444	35.099	59.099	47.54	40	19.865	13.543	13.212	15.54	47.54		40	255.844	261.259	218.261	245.121	210.337	40	200.656	281.923	148.433
Table of slopes													45	91.441	104.01	141.435	112.295	52.3177	45	34.148	36.956	28.849	33.3177	52.3177		45	33.546	42.515	35.382	37.1477	61.1477	47.4913	45	19.833	13.415	13.226	15.4913	47.4913		45	266.157	263.616	232.004	253.926	219.806	45	209.344	291.302	158.771
	Uspl1	Uspl1	Usp28	Uspl1	Senp2	Senp2							50	97.368	110.145	148.985	118.833	52.8537	50	35.155	37.294	29.112	33.8537	52.8537		50	34.922	44.475	37.197	38.8647	62.8647	47.4643	50	19.831	13.39	13.172	15.4643	47.4643		50	275.528	265.73	244.149	261.802	228.535	50	217.593	299.183	168.828
	S2AMC	S1AMC	UbAMC	UbAMC	S2AMC	S1AMC							55	103.215	115.867	155.857	124.98	53.4257	55	35.9	37.817	29.56	34.4257	53.4257		55	36.138	45.891	39	40.343	64.343	47.4783	55	19.926	13.398	13.111	15.4783	47.4783		55	282.635	267.491	254.425	268.184	236.117	55	224.831	305.515	178.006
curve 1	1.7	0.07	0.38	0.001	4.1	5.69							60	108.736	121.502	162.654	130.964	54.0317	60	36.732	38.373	29.99	35.0317	54.0317		60	37.462	47.795	40.628	41.9617	65.9617	47.455	60	19.777	13.397	13.191	15.455	47.455		60	289.328	268.74	263.523	273.864	242.712	60	230.48	310.858	186.799
curve 2	1.24	0.085	0.43	0.002	3.04	2.8							65	113.991	127.323	169.437	136.917	54.5707	65	37.673	38.834	30.205	35.5707	54.5707		65	38.725	49.484	42.364	43.5243	67.5243	47.4983	65	19.882	13.443	13.17	15.4983	47.4983		65	293.559	269.806	271.821	278.395	249.195	65	236.1	316.361	195.125
curve 3	1.21	0.16	0.25	0.003	3.77	2.03							70	119.247	132.463	175.248	142.319	55.1247	70	38.367	39.386	30.621	36.1247	55.1247		70	39.692	51.137	43.885	44.9047	68.9047	47.426	70	19.816	13.34	13.122	15.426	47.426		70	297.332	270.706	278.672	282.237	255.117	70	241.808	320.732	202.81
													75	124.49	137.78	181.145	147.805	55.7027	75	39.215	39.904	30.989	36.7027	55.7027		75	40.826	52.781	45.433	46.3467	70.3467	47.4563	75	19.823	13.359	13.187	15.4563	47.4563		75	301.164	272.023	284.817	286.001	260.559	75	247.357	324.381	209.938
Mean	1.38333	0.105	0.353333	0.002	3.63667	3.50667							80	129.306	142.499	186.723	152.843	56.3057	80	40.185	40.344	31.388	37.3057	56.3057		80	42.01	54.407	46.979	47.7987	71.7987	47.398	80	19.735	13.375	13.084	15.398	47.398		80	303.939	273.8	288.822	288.854	265.484	80	252.61	327.238	216.604
Std. Deviation	0.274651	0.0482183	0.0929157	0.001	0.542433	1.92962							85	134.106	147.389	191.838	157.778	56.8933	85	41.109	40.846	31.725	37.8933	56.8933		85	43.024	55.801	48.357	49.0607	73.0607	47.413	85	19.763	13.387	13.089	15.413	47.413		85	305.925	274.976	292.12	291.007	270.111	85	257.625	329.771	222.938
P value (unp,two tailed)		0.0014		0.0028		0.916							90	138.577	152.075	196.954	162.535	57.4043	90	41.792	41.33	32.091	38.4043	57.4043		90	43.962	57.58	49.624	50.3887	74.3887	47.4183	90	19.774	13.371	13.11	15.4183	47.4183		90	307.606	275.13	295.712	292.816	274.114	90	261.537	332.555	228.25
		**		**		ns							95	143.173	156.496	201.837	167.169	57.9507	95	42.566	41.829	32.457	38.9507	57.9507		95	45.037	58.94	51.174	51.717	75.717	47.4267	95	19.814	13.407	13.059	15.4267	47.4267		95	310.136	274.784	298.677	294.532	277.979	95	265.464	335.171	233.303
													100	147.502	161.157	205.837	171.499	58.577	100	43.525	42.332	32.874	39.577	58.577		100	45.983	60.39	52.425	52.9327	76.9327	47.4483	100	19.814	13.426	13.105	15.4483	47.4483		100	310.581	275.234	301.568	295.794	281.525	100	269.2	337.485	237.889
													105	151.452	165.36	209.791	175.534	59.0787	105	44.353	42.782	33.101	40.0787	59.0787		105	46.993	61.734	53.693	54.14	78.14	47.4957	105	19.815	13.53	13.142	15.4957	47.4957		105	311.675	275.671	303.648	296.998	284.579	105	272.492	339.332	241.914
													110	155.368	169.275	213.26	179.301	59.656	110	45.082	43.193	33.693	40.656	59.656		110	47.935	63.052	55.042	55.343	79.343	47.4883	110	19.813	13.53	13.122	15.4883	47.4883		110	312.469	275.74	305.449	297.886	287.29	110	274.841	341.133	245.895
													115	159.04	174.132	218.045	183.739	60.1923	115	45.906	43.613	34.058	41.1923	60.1923		115	48.772	64.357	56.192	56.4403	80.4403	47.495	115	19.775	13.539	13.171	15.495	47.495		115	313.839	276.272	307.189	299.1	290.055	115	278.177	342.358	249.629
													120	162.373	177.287	221.336	186.999	60.7277	120	46.698	44.226	34.259	41.7277	60.7277		120	49.524	65.412	57.298	57.4113	81.4113	47.499	120	19.698	13.629	13.17	15.499	47.499		120	313.997	276.305	308.249	299.517	292.295	120	280.771	343.493	252.622
													125	166.113	181.036	225.24	190.796	61.3657	125	47.63	44.688	34.779	42.3657	61.3657		125	50.324	66.485	58.391	58.4	82.4	47.4917	125	19.756	13.567	13.152	15.4917	47.4917		125	315.106	276.716	309.933	300.585	294.683	125	283.807	345.082	255.161
													130	169.591	184.201	228.159	193.984	61.9283	130	48.425	45.235	35.125	42.9283	61.9283		130	51.21	67.494	59.535	59.413	83.413	47.4887	130	19.74	13.587	13.139	15.4887	47.4887		130	315.714	276.773	311.369	301.285	296.948	130	285.797	346.406	258.641
													135	173.213	188.429	230.805	197.482	62.439	135	49.186	45.631	35.5	43.439	62.439		135	52.093	68.474	60.231	60.266	84.266	47.5107	135	19.688	13.635	13.209	15.5107	47.5107		135	315.812	276.727	312.748	301.762	299.006	135	288.007	347.556	261.454
													140	176.551	192.204	233.598	200.784	63.0783	140	50.116	46.149	35.97	44.0783	63.0783		140	52.924	69.587	61.424	61.3117	85.3117	47.528	140	19.764	13.604	13.216	15.528	47.528		140	316.414	277.515	313.7	302.543	300.684	140	289.741	348.385	263.925
													145	179.557	195.283	236.505	203.782	63.69	145	50.973	46.61	36.487	44.69	63.69		145	53.505	70.586	62.425	62.172	86.172	47.5357	145	19.785	13.622	13.2	15.5357	47.5357		145	315.943	277.61	313.78	302.444	302.504	145	292.053	349.687	265.771
													150	182.606	199.059	237.916	206.527	64.1637	150	51.6	47.067	36.824	45.1637	64.1637		150	54.401	71.451	63.282	63.0447	87.0447	47.5163	150	19.685	13.649	13.215	15.5163	47.5163
													155	185.76	201.672	240.327	209.253	64.7353	155	52.47	47.616	37.12	45.7353	64.7353		155	55.257	72.286	64.354	63.9657	87.9657	47.5187	155	19.689	13.699	13.168	15.5187	47.5187
													160	188.319	204.049	242.124	211.497	65.2363	160	53.305	47.83	37.574	46.2363	65.2363		160	56.055	73.098	65.213	64.7887	88.7887	47.551	160	19.748	13.67	13.235	15.551	47.551
													165	191.317	206.981	244.082	214.127	65.759	165	54.108	48.405	37.764	46.759	65.759		165	56.775	73.904	65.819	65.4993	89.4993	47.564	165	19.796	13.711	13.185	15.564	47.564
													170	193.69	209.623	246.035	216.449	66.3013	170	54.818	48.815	38.271	47.3013	66.3013		170	57.512	74.69	66.668	66.29	90.29	47.587	170	19.717	13.719	13.325	15.587	47.587
													175	195.728	212.298	248.059	218.695	66.9153	175	55.751	49.39	38.605	47.9153	66.9153		175	58.411	75.263	67.493	67.0557	91.0557	47.5593	175	19.699	13.724	13.255	15.5593	47.5593
													180	198.089	215.06	249.641	220.93	67.5023	180	56.389	49.99	39.128	48.5023	67.5023		180	59.034	75.772	68.392	67.7327	91.7327	47.569	180	19.648	13.738	13.321	15.569	47.569
													185	199.738	217.795	251.249	222.927	68.109	185	57.179	50.475	39.673	49.109	68.109		185	59.699	76.553	69.077	68.443	92.443	47.5653	185	19.613	13.696	13.387	15.5653	47.5653
													190	202.003	219.397	252.671	224.69	68.6363	190	57.972	50.918	40.019	49.6363	68.6363		190	60.285	77.274	69.458	69.0057	93.0057	47.5577	190	19.488	13.798	13.387	15.5577	47.5577
													195	204.16	221.615	253.681	226.485	69.1433	195	58.61	51.595	40.225	50.1433	69.1433		195	60.773	78.016	70.123	69.6373	93.6373	47.583	195	19.49	13.809	13.45	15.583	47.583
													200	205.813	223.59	255.353	228.252	69.6657	200	59.274	52.024	40.699	50.6657	69.6657		200	61.484	78.737	70.951	70.3907	94.3907	47.5827	200	19.449	13.878	13.421	15.5827	47.5827
													205	207.735	225.116	256.411	229.754	70.1343	205	59.995	52.353	41.055	51.1343	70.1343		205	62.054	79.179	71.379	70.8707	94.8707	47.62	205	19.433	13.918	13.509	15.62	47.62
													210	209.923	227.184	257.476	231.528	70.673	210	60.888	52.692	41.439	51.673	70.673		210	62.73	79.768	71.947	71.4817	95.4817	47.6473	210	19.456	13.946	13.54	15.6473	47.6473
													215	211.769	229.2	258.708	233.226	71.243	215	61.762	53.176	41.791	52.243	71.243		215	63.069	80.138	72.598	71.935	95.935	47.5857	215	19.388	13.845	13.524	15.5857	47.5857
													220	213.2	230.457	258.936	234.198	71.82	220	62.635	53.614	42.211	52.82	71.82		220	64.06	80.547	72.897	72.5013	96.5013	47.6407	220	19.411	13.972	13.539	15.6407	47.6407
													225	215.226	232.124	259.665	235.672	72.355	225	63.417	54.139	42.509	53.355	72.355		225	64.468	81.085	73.367	72.9733	96.9733	47.6303	225	19.398	13.981	13.512	15.6303	47.6303
													230	216.406	234.038	261.418	237.287	72.8853	230	64.059	54.692	42.905	53.8853	72.8853		230	64.996	81.701	74.141	73.6127	97.6127	47.6357	230	19.421	13.964	13.522	15.6357	47.6357
													235	218.495	235.302	262.504	238.767	73.373	235	64.84	55.049	43.23	54.373	73.373		235	65.533	82.316	74.698	74.1823	98.1823	47.6387	235	19.235	14.073	13.608	15.6387	47.6387
													240	219.834	237.24	262.711	239.928	73.9747	240	65.571	55.694	43.659	54.9747	73.9747		240	66.133	82.514	74.969	74.5387	98.5387	47.686	240	19.386	14.07	13.602	15.686	47.686
													245	221.381	238.552	264.217	241.383	74.461	245	66.306	56.081	43.996	55.461	74.461		245	66.684	82.932	75.649	75.0883	99.0883	47.647	245	19.284	14.01	13.647	15.647	47.647
													250	222.7	239.796	264.291	242.262	74.9577	250	66.932	56.607	44.334	55.9577	74.9577		250	67.224	83.439	76.078	75.5803	99.5803	47.72	250	19.356	14.131	13.673	15.72	47.72
													255	223.518	240.617	264.637	242.924	75.4697	255	67.819	57.003	44.587	56.4697	75.4697		255	67.567	83.828	76.539	75.978	99.978	47.7133	255	19.232	14.209	13.699	15.7133	47.7133
													260	225.274	242.312	266.005	244.53	76.0213	260	68.586	57.487	44.991	57.0213	76.0213		260	67.741	84.156	76.901	76.266	100.266	47.7643	260	19.251	14.264	13.778	15.7643	47.7643
													265	225.941	244.064	266.463	245.489	76.589	265	69.189	58.171	45.407	57.589	76.589		265	68.411	84.24	77.268	76.6397	100.64	47.7753	265	19.276	14.298	13.752	15.7753	47.7753
													270	226.982	244.857	267.346	246.395	77.022	270	69.708	58.476	45.882	58.022	77.022		270	68.524	84.766	77.707	76.999	100.999	47.7957	270	19.157	14.356	13.874	15.7957	47.7957
													275	227.801	246.045	267.347	247.064	77.567	275	70.505	59.016	46.18	58.567	77.567		275	68.773	85.242	78.033	77.3493	101.349	47.814	275	19.139	14.453	13.85	15.814	47.814
													280	228.816	247.181	267.617	247.871	78.0617	280	71.086	59.548	46.551	59.0617	78.0617		280	69.57	85.664	78.411	77.8817	101.882	47.8397	280	19.119	14.52	13.88	15.8397	47.8397
													285	229.984	248.452	267.378	248.605	78.6983	285	71.814	60.227	47.054	59.6983	78.6983		285	69.897	85.92	78.917	78.2447	102.245	47.898	285	19.242	14.53	13.922	15.898	47.898
													290	231.121	249.731	267.76	249.537	79.2333	290	72.565	60.684	47.451	60.2333	79.2333		290	70.49	86.23	79.441	78.7203	102.72	47.9113	290	19.139	14.581	14.014	15.9113	47.9113
													295	231.835	250.685	267.545	250.022	79.716	295	73.043	61.257	47.848	60.716	79.716		295	70.89	86.598	79.796	79.0947	103.095	47.9747	295	19.159	14.796	13.969	15.9747	47.9747
													300	232.87	251.193	267.02	250.361	80.3077	300	73.757	61.896	48.27	61.3077	80.3077		300	71.273	86.629	80.363	79.4217	103.422	48.0207	300	19.153	14.801	14.108	16.0207	48.0207
													305	234.117	251.627	268.217	251.32	80.8753	305	74.359	62.655	48.612	61.8753	80.8753		305	71.921	87.153	80.688	79.9207	103.921	48.012	305	19.036	14.865	14.135	16.012	48.012
													310	235.052	252.825	268.829	252.235	81.3707	310	74.802	63.16	49.15	62.3707	81.3707		310	72.062	87.373	81.071	80.1687	104.169	48.0493	310	19.12	14.87	14.158	16.0493	48.0493
													315	235.601	253.921	268.954	252.825	81.7873	315	75.42	63.504	49.438	62.7873	81.7873		315	72.559	87.869	81.407	80.6117	104.612	48.1773	315	19.211	14.989	14.332	16.1773	48.1773
													320	236.179	254.781	269.712	253.557	82.3333	320	76.004	64.052	49.944	63.3333	82.3333		320	72.979	88.013	81.653	80.8817	104.882	48.1683	320	19.237	14.968	14.3	16.1683	48.1683
													325	236.207	255.143	269.697	253.682	82.8997	325	76.75	64.667	50.282	63.8997	82.8997		325	73.114	88.202	81.811	81.0423	105.042	48.1277	325	19.034	15.042	14.307	16.1277	48.1277
													330	236.942	255.953	269.614	254.17	83.3757	330	77.286	65.083	50.758	64.3757	83.3757		330	73.605	88.307	81.945	81.2857	105.286	48.155	330	19.049	15.058	14.358	16.155	48.155
													335	237.601	256.673	269.686	254.653	83.9747	335	78.17	65.422	51.332	64.9747	83.9747		335	74.01	89.065	82.174	81.7497	105.75	48.2193	335	19.031	15.185	14.442	16.2193	48.2193
													340	238.189	257.231	269.656	255.025	84.414	340	78.616	65.872	51.754	65.414	84.414		340	74.357	89.079	82.516	81.984	105.984	48.2507	340	19.043	15.216	14.493	16.2507	48.2507
													345	239.266	257.98	270.151	255.799	84.9833	345	79.344	66.503	52.103	65.9833	84.9833		345	74.779	89.301	82.791	82.2903	106.29	48.3337	345	19.031	15.373	14.597	16.3337	48.3337
													350	239.904	259.399	270.019	256.441	85.6993	350	80.273	67.135	52.69	66.6993	85.6993		350	75.091	89.45	83.017	82.5193	106.519	48.3407	350	19.038	15.296	14.688	16.3407	48.3407
													355	240.476	260.159	269.764	256.8	86.1713	355	80.7	67.629	53.185	67.1713	86.1713		355	75.528	90.033	83.227	82.9293	106.929	48.3517	355	18.969	15.4	14.686	16.3517	48.3517
													360	241.122	260.214	270.064	257.133	86.7657	360	81.275	68.331	53.691	67.7657	86.7657		360	75.731	90.09	83.396	83.0723	107.072	48.417	360	18.916	15.459	14.876	16.417	48.417
													365	241.755	260.861	270.009	257.542	87.215	365	81.75	68.766	54.129	68.215	87.215		365	76.062	90.461	83.444	83.3223	107.322	48.495	365	18.98	15.574	14.931	16.495	48.495
													370	242.422	261.326	270.454	258.067	87.8487	370	82.714	69.314	54.518	68.8487	87.8487		370	76.249	90.562	84.013	83.608	107.608	48.5483	370	18.986	15.63	15.029	16.5483	48.5483
													375	243.132	261.62	271.058	258.603	88.3437	375	83.252	69.89	54.889	69.3437	88.3437		375	76.417	90.666	84.27	83.7843	107.784	48.584	375	18.97	15.731	15.051	16.584	48.584
													380	243.6	262.081	271.734	259.138	88.8347	380	83.598	70.671	55.235	69.8347	88.8347		380	76.67	90.918	84.54	84.0427	108.043	48.621	380	18.936	15.758	15.169	16.621	48.621
													385	243.656	262.937	272.29	259.628	89.4657	385	84.421	71.126	55.85	70.4657	89.4657		385	76.755	90.983	84.824	84.1873	108.187	48.684	385	18.929	15.887	15.236	16.684	48.684
													390	244.239	263.55	271.463	259.751	90.029	390	85.129	71.683	56.275	71.029	90.029		390	77.115	91.301	85.167	84.5277	108.528	48.752	390	18.965	15.912	15.379	16.752	48.752
													395	244.599	264.163	271.236	259.999	90.4443	395	85.76	71.898	56.675	71.4443	90.4443		395	77.15	91.33	85.421	84.6337	108.634	48.7987	395	18.945	16.014	15.437	16.7987	48.7987
													400	244.906	264.064	271.003	259.991	90.9957	400	86.266	72.46	57.261	71.9957	90.9957		400	77.36	91.405	85.402	84.7223	108.722	48.8103	400	18.941	15.999	15.491	16.8103	48.8103
													405	244.542	264.935	270.913	260.13	91.458	405	86.725	73.055	57.594	72.458	91.458		405	77.533	91.648	85.676	84.9523	108.952	48.8567	405	18.884	16.144	15.542	16.8567	48.8567
													410	244.609	264.825	270.981	260.138	92.086	410	87.509	73.632	58.117	73.086	92.086		410	77.715	91.837	85.838	85.13	109.13	48.955	410	18.93	16.22	15.715	16.955	48.955
													415	244.789	265.714	270.613	260.372	92.5933	415	88.158	74.123	58.499	73.5933	92.5933		415	77.991	92.072	85.957	85.34	109.34	48.977	415	18.928	16.273	15.73	16.977	48.977
													420	245.027	266.88	270.466	260.791	92.984	420	88.548	74.572	58.832	73.984	92.984		420	78.396	92.27	86.027	85.5643	109.564	49.0287	420	18.874	16.35	15.862	17.0287	49.0287
													425	245.404	267.507	270.465	261.125	93.4583	425	89.164	74.979	59.232	74.4583	93.4583		425	78.858	92.252	86.446	85.852	109.852	49.13	425	18.884	16.52	15.986	17.13	49.13
													430	245.608	267.57	271.323	261.5	94.1593	430	89.819	75.783	59.876	75.1593	94.1593		430	79.145	92.774	86.381	86.1	110.1	49.2017	430	18.919	16.595	16.091	17.2017	49.2017
													435	245.959	268.25	271.936	262.048	94.6203	435	90.425	76.224	60.212	75.6203	94.6203		435	79.291	93.013	86.307	86.2037	110.204	49.2673	435	18.911	16.686	16.205	17.2673	49.2673
													440	247.243	268.834	271.879	262.652	95.2037	440	91.06	76.712	60.839	76.2037	95.2037		440	79.92	93.033	86.622	86.525	110.525	49.2787	440	18.814	16.742	16.28	17.2787	49.2787
													445	247.169	268.817	271.246	262.411	95.82	445	91.772	77.27	61.418	76.82	95.82		445	79.94	93.311	86.989	86.7467	110.747	49.3327	445	18.85	16.776	16.372	17.3327	49.3327
													450	247.153	268.722	271.47	262.448	96.2143	450	92.123	77.829	61.691	77.2143	96.2143		450	80.723	93.413	87.268	87.1347	111.135	49.3853	450	18.825	16.902	16.429	17.3853	49.3853
													455	248.322	269.433	271.432	263.062	96.764	455	92.735	78.332	62.225	77.764	96.764		455	81.225	93.549	87.104	87.2927	111.293	49.4663	455	18.82	16.992	16.587	17.4663	49.4663
													460	248.576	270.125	271.81	263.504	97.161	460	93.318	78.762	62.403	78.161	97.161		460	81.136	93.338	87.474	87.316	111.316	49.474	460	18.813	17.045	16.564	17.474	49.474
													465	248.329	270.425	272.035	263.596	97.7727	465	93.953	79.252	63.113	78.7727	97.7727		465	81.158	93.574	87.533	87.4217	111.422	49.5733	465	18.901	17.138	16.681	17.5733	49.5733
													470	248.182	270.273	272.759	263.738	98.265	470	94.313	79.997	63.485	79.265	98.265		470	81.287	93.68	87.733	87.5667	111.567	49.62	470	18.824	17.187	16.849	17.62	49.62
													475	248.359	269.639	272.798	263.599	99.0123	475	95.228	80.567	64.242	80.0123	99.0123		475	81.452	93.87	87.896	87.7393	111.739	49.7253	475	18.834	17.347	16.995	17.7253	49.7253
													480	248.942	269.825	272.625	263.797	99.424	480	95.568	81.164	64.54	80.424	99.424		480	81.845	93.917	88.02	87.9273	111.927	49.7787	480	18.836	17.421	17.079	17.7787	49.7787
													485	249.084	270.102	272.846	264.011	100.006	485	96.351	81.622	65.045	81.006	100.006		485	81.899	94.167	88.065	88.0437	112.044	49.838	485	18.818	17.518	17.178	17.838	49.838
													490	248.648	270.279	272.544	263.824	100.504	490	97.116	82.048	65.349	81.5043	100.504		490	81.985	94.502	88.014	88.167	112.167	49.9	490	18.826	17.582	17.292	17.9	49.9
													495	248.619	270.607	273.122	264.116	100.996	495	97.552	82.715	65.72	81.9957	100.996		495	81.853	94.537	88.183	88.191	112.191	49.9973	495	18.824	17.696	17.472	17.9973	49.9973
													500	248.684	270.728	272.909	264.107	101.709	500	98.452	83.377	66.297	82.7087	101.709		500	82.12	95.068	88.383	88.5237	112.524	50.038	500	18.862	17.746	17.506	18.038	50.038
													505	249.304	271.05	272.529	264.294	102.13	505	98.916	83.772	66.702	83.13	102.13		505	81.937	94.975	88.814	88.5753	112.575	50.125	505	18.866	17.848	17.661	18.125	50.125
													510	249.491	271.368	272.955	264.605	102.651	510	99.521	84.22	67.213	83.6513	102.651		510	82.149	95.139	88.92	88.736	112.736	50.117	510	18.841	17.906	17.604	18.117	50.117
													515	249.249	270.806	272.87	264.308	103.328	515	100.214	85.006	67.764	84.328	103.328		515	82.268	95.288	89.204	88.92	112.92	50.225	515	18.872	18.02	17.783	18.225	50.225
													520	249.094	271.61	273.707	264.804	103.728	520	100.779	85.288	68.117	84.728	103.728		520	82.524	95.398	89.12	89.014	113.014	50.2743	520	18.872	18.07	17.881	18.2743	50.2743
													525	249.283	270.967	274.491	264.914	104.453	525	101.573	85.978	68.807	85.4527	104.453		525	82.482	95.288	88.976	88.9153	112.915	50.338	525	18.89	18.199	17.925	18.338	50.338
													530	250.027	271.136	274.315	265.159	104.99	530	101.988	86.596	69.387	85.9903	104.99		530	82.541	95.704	89.169	89.138	113.138	50.3947	530	18.861	18.248	18.075	18.3947	50.3947
													535	250.566	270.507	274.689	265.254	105.416	535	102.172	87.054	70.021	86.4157	105.416		535	82.69	96.02	89.462	89.3907	113.391	50.471	535	18.899	18.419	18.095	18.471	50.471
													540	250.403	271.421	275.333	265.719	105.961	540	102.724	87.687	70.473	86.9613	105.961		540	82.854	96.283	89.315	89.484	113.484	50.5113	540	18.836	18.541	18.157	18.5113	50.5113
													545	250.785	271.464	275.527	265.925	106.375	545	103.132	88.132	70.862	87.3753	106.375		545	83.102	96.318	89.487	89.6357	113.636	50.527	545	18.77	18.621	18.19	18.527	50.527
													550	250.961	271.44	275.509	265.97	106.996	550	103.876	88.857	71.254	87.9957	106.996		550	83.474	96.175	89.691	89.78	113.78	50.5817	550	18.784	18.668	18.293	18.5817	50.5817
													555	250.568	271.427	275.653	265.883	107.631	555	104.478	89.494	71.922	88.6313	107.631		555	83.513	96.023	89.52	89.6853	113.685	50.586	555	18.712	18.692	18.354	18.586	50.586
													560	250.551	271.135	275.036	265.574	108.232	560	105.166	90.018	72.512	89.232	108.232		560	83.651	96.154	89.638	89.8143	113.814	50.697	560	18.775	18.784	18.532	18.697	50.697
													565	250.802	270.244	275.59	265.545	108.757	565	105.488	90.764	73.019	89.757	108.757		565	83.713	96.409	89.644	89.922	113.922	50.7037	565	18.713	18.846	18.552	18.7037	50.7037
													570	250.694	271.043	277.612	266.45	109.452	570	106.405	91.353	73.598	90.452	109.452		570	83.885	96.475	89.896	90.0853	114.085	50.813	570	18.808	18.923	18.708	18.813	50.813
													575	250.404	270.662	277.306	266.124	109.89	575	106.581	92.05	74.04	90.8903	109.89		575	83.881	96.861	90.168	90.3033	114.303	50.8267	575	18.738	19.002	18.74	18.8267	50.8267
													580	250.385	271.816	277.02	266.407	110.543	580	107.51	92.623	74.497	91.5433	110.543		580	84.073	97.134	90.306	90.5043	114.504	50.8727	580	18.724	19.06	18.834	18.8727	50.8727
													585	250.785	271.271	277.261	266.439	110.998	585	107.923	93.228	74.844	91.9983	110.998		585	84.292	97.085	90.328	90.5683	114.568	50.9333	585	18.709	19.18	18.911	18.9333	50.9333
													590	250.291	270.954	277.385	266.21	111.501	590	108.39	93.615	75.497	92.5007	111.501		590	84.266	96.908	90.153	90.4423	114.442	50.9757	590	18.789	19.22	18.918	18.9757	50.9757
													595	250.72	271.114	277.255	266.363	112.031	595	108.803	94.224	76.065	93.0307	112.031		595	84.601	97.498	90.485	90.8613	114.861	50.992	595	18.675	19.303	18.998	18.992	50.992
													600	250.659	271.02	277.484	266.388	112.549	600	109.096	94.955	76.596	93.549	112.549		600	84.53	97.513	90.622	90.8883	114.888	51.0727	600	18.723	19.352	19.143	19.0727	51.0727
													605	250.603	271.212	277.724	266.513	113.102	605	109.626	95.555	77.125	94.102	113.102		605	84.971	97.525	90.493	90.9963	114.996	51.0777	605	18.712	19.396	19.125	19.0777	51.0777
													610	250.471	271.268	278.699	266.813	113.654	610	110.157	96.116	77.69	94.6543	113.654		610	85.148	97.705	90.573	91.142	115.142	51.179	610	18.72	19.569	19.248	19.179	51.179
													615	251.008	271.406	278.967	267.127	114.098	615	110.724	96.458	78.113	95.0983	114.098		615	85.31	97.848	90.616	91.258	115.258	51.2187	615	18.697	19.608	19.351	19.2187	51.2187
													620	251.33	271.285	278.568	267.061	114.562	620	111.213	97.077	78.396	95.562	114.562		620	85.153	98.05	90.817	91.34	115.34	51.2213	620	18.653	19.657	19.354	19.2213	51.2213
													625	251.12	271.59	279.61	267.44	115.075	625	111.593	97.459	79.174	96.0753	115.075		625	85.17	97.858	91.099	91.3757	115.376	51.271	625	18.7	19.71	19.403	19.271	51.271
													630	251.011	271.012	279.318	267.114	115.82	630	112.318	98.476	79.666	96.82	115.82		630	85.31	98.184	91.038	91.5107	115.511	51.3163	630	18.682	19.797	19.47	19.3163	51.3163
													635	250.789	271.563	279.308	267.22	116.296	635	113.023	98.943	79.922	97.296	116.296		635	85.41	98.187	91.193	91.5967	115.597	51.4347	635	18.741	19.922	19.641	19.4347	51.4347
													640	250.591	272.053	278.986	267.21	116.655	640	113.411	99.327	80.227	97.655	116.655		640	85.46	98.427	91.316	91.7343	115.734	51.4293	640	18.715	19.952	19.621	19.4293	51.4293
													645	251.055	272.135	280.14	267.777	117.248	645	113.701	100.083	80.959	98.2477	117.248		645	85.486	98.575	91.361	91.8073	115.807	51.4503	645	18.749	19.942	19.66	19.4503	51.4503
													650	251.213	272.142	280.058	267.804	117.825	650	114.299	100.837	81.34	98.8253	117.825		650	85.829	98.999	91.513	92.1137	116.114	51.5083	650	18.677	20.055	19.793	19.5083	51.5083
													655	251.451	271.361	279.994	267.602	118.417	655	114.926	101.512	81.814	99.4173	118.417		655	85.793	98.897	91.664	92.118	116.118	51.5417	655	18.689	20.121	19.815	19.5417	51.5417
													660	251.638	271.525	280.142	267.768	118.844	660	115.448	101.663	82.42	99.8437	118.844		660	85.78	98.898	91.637	92.105	116.105	51.5773	660	18.703	20.166	19.863	19.5773	51.5773
													665	252.391	271.729	280.768	268.296	119.192	665	115.74	102.189	82.646	100.192	119.192		665	85.652	98.901	91.645	92.066	116.066	51.6107	665	18.722	20.244	19.866	19.6107	51.6107
													670	252.031	271.576	280.256	267.954	119.711	670	116.32	102.54	83.274	100.711	119.711		670	85.667	98.812	91.64	92.0397	116.04	51.6663	670	18.707	20.303	19.989	19.6663	51.6663
													675	252.197	271.616	280.981	268.265	120.234	675	116.856	103.32	83.527	101.234	120.234		675	86.041	99.048	91.513	92.2007	116.201	51.7403	675	18.755	20.406	20.06	19.7403	51.7403
													680	252.285	272.092	280.851	268.409	120.583	680	117.15	103.612	83.987	101.583	120.583		680	86.461	99.138	91.395	92.3313	116.331	51.8017	680	18.72	20.527	20.158	19.8017	51.8017
													685	251.981	272.338	281.466	268.595	121.08	685	117.7	104.189	84.351	102.08	121.08		685	86.469	99.252	91.804	92.5083	116.508	51.7833	685	18.741	20.461	20.148	19.7833	51.7833
													690	251.711	270.878	280.915	267.835	121.581	690	118.293	104.688	84.761	102.581	121.581		690	86.408	99.449	91.966	92.6077	116.608	51.812	690	18.671	20.52	20.245	19.812	51.812
													695	251.8	270.743	281.076	267.873	122.048	695	118.753	105.194	85.197	103.048	122.048		695	86.532	99.558	92.141	92.7437	116.744	51.865	695	18.694	20.674	20.227	19.865	51.865
													700	251.923	271.185	281.679	268.262	122.548	700	119.258	105.916	85.471	103.548	122.548		700	86.591	99.599	91.995	92.7283	116.728	51.9	700	18.727	20.688	20.285	19.9	51.9
													705	251.979	271.175	282.921	268.692	123.115	705	119.709	106.486	86.149	104.115	123.115		705	86.7	99.816	92.185	92.9003	116.9	51.897	705	18.722	20.668	20.301	19.897	51.897
													710	251.67	270.913	283.848	268.81	123.582	710	120.454	106.881	86.412	104.582	123.582		710	86.792	99.831	92.376	92.9997	117	51.9697	710	18.729	20.756	20.424	19.9697	51.9697
													715	251.674	270.764	283.259	268.566	124.077	715	120.872	107.439	86.92	105.077	124.077		715	86.685	99.92	92.315	92.9733	116.973	52.008	715	18.723	20.837	20.464	20.008	52.008
													720	251.908	271.301	283.043	268.751	124.694	720	121.437	108.096	87.549	105.694	124.694		720	86.969	100.053	92.238	93.0867	117.087	51.9977	720	18.698	20.903	20.392	19.9977	51.9977
													725	251.451	270.837	282.993	268.427	125.273	725	122.056	108.577	88.186	106.273	125.273		725	87.208	100.253	92.145	93.202	117.202	52.0427	725	18.665	20.986	20.477	20.0427	52.0427
													730	252.121	269.833	283.356	268.437	125.788	730	122.369	109.385	88.609	106.788	125.788		730	87.529	99.835	92.114	93.1593	117.159	52.055	730	18.666	20.99	20.509	20.055	52.055
													735	251.718	270.99	283.44	268.716	126.189	735	122.668	109.963	88.936	107.189	126.189		735	87.662	99.976	91.976	93.2047	117.205	52.1147	735	18.796	20.981	20.567	20.1147	52.1147
													740	252.516	270.849	284.202	269.189	126.7	740	123.455	110.372	89.273	107.7	126.7		740	87.478	99.935	91.95	93.121	117.121	52.2043	740	18.821	21.153	20.639	20.2043	52.2043
													745	251.809	269.403	284.677	268.63	127.353	745	124.258	111.073	89.729	108.353	127.353		745	87.546	99.84	92.199	93.195	117.195	52.2077	745	18.75	21.187	20.686	20.2077	52.2077
													750	251.598	269.496	284.87	268.655	127.848	750	124.668	111.801	90.074	108.848	127.848		750	87.568	99.866	92.02	93.1513	117.151	52.2743	750	18.749	21.321	20.753	20.2743	52.2743
[truncated: 1 more columns]

## Sheet: Fig.6b
	Fig.6B
	Detection with Sypro
	Image scanned with Bio-Rad GelDoc Imagine system.

## Sheet: Fig_6d
Fig. 6d
Detection by AMC fluorescence at 445 nm.
Curves are recorded using Jasco FP-8200 spectrofluorometer.													RAW DATA AND SLOPES
Mean Values were plot in both graphs after baseline correction.
														WT						F335A						M330A								R324A							N398A							Y451F
													Time(s)	Curve1	Curve2	Curve3	Mean		Time(s)	Curve1	Curve2	Curve3	Mean	Base line adjusted		Time(s)	Curve1	Curve2	Curve3	Mean	Base line adjusted		Time(s)	Curve1	Curve2	Curve3	Mean	Base line adjusted		Time(s)	Curve1	Curve2	Curve3	Mean	Base line adjusted		Time(s)	Curve1	Curve2
													5	43.291	54.223	71.483	56.332		5	34.232	29.966	48.991	37.729	48.729		5	31.198	31.175	35.35	32.574	48.574		5	31.063	25.98	28.521	28.5213	48.821		5	28.04	24.715	26.378	26.3777	48.878		5	31.954	28.744
													10	48.951	60.252	80.422	63.208		10	36.615	31.731	55.414	41.253	52.253		10	33.216	32.737	38.303	34.752	50.752		10	32.655	26.527	29.591	29.591	49.891		10	28.715	24.916	26.816	26.8157	49.316		10	33.79	29.873
													15	54.811	66.298	89.618	70.242		15	39.525	33.995	61.895	45.138	56.138		15	35.82	34.615	41.741	37.392	53.392		15	34.465	27.559	31.012	31.012	51.312		15	29.827	25.374	27.601	27.6007	50.101		15	36.14	31.234
													20	61.084	72.122	98.652	77.286		20	42.356	36.228	68.335	48.973	59.973		20	38.46	36.604	45.304	40.123	56.123		20	36.322	28.584	32.453	32.453	52.753		20	30.91	26.015	28.463	28.4627	50.963		20	38.57	32.866
													25	66.935	78.483	107.655	84.358		25	45.356	38.341	74.597	52.765	63.765		25	41.08	38.472	48.862	42.805	58.805		25	38.387	29.833	34.11	34.11	54.41		25	31.96	26.686	29.323	29.323	51.823		25	40.824	34.055
													30	73.305	84.777	116.393	91.492		30	48.097	40.61	80.079	56.262	67.262		30	43.762	40.523	52.498	45.594	61.594		30	40.25	30.802	35.526	35.526	55.826		30	33.247	27.425	30.336	30.336	52.836		30	43.073	35.606
													35	79.496	91.457	125.326	98.76		35	50.863	42.588	85.874	59.775	70.775		35	46.583	42.657	56.039	48.426	64.426		35	42.176	31.749	36.963	36.9627	57.263		35	34.481	28.517	31.499	31.499	53.999		35	45.599	37.086
													40	85.655	97.989	133.649	105.764		40	53.681	44.961	91.69	63.444	74.444		40	49.38	44.727	59.52	51.209	67.209		40	44.045	32.78	38.413	38.4127	58.713		40	35.656	29.462	32.559	32.559	55.059		40	48.121	38.601
Table of slopes													45	91.441	104.01	141.435	112.295		45	56.63	47.363	97.37	67.121	78.121		45	51.98	46.67	63.243	53.964	69.964		45	45.714	33.848	39.781	39.781	60.081		45	36.947	29.518	33.233	33.2327	55.733		45	50.541	40.202
	WT	F335A	M330A	R324A	N398A	Y451F	F457Y	F457L	E331P	H493N	H421N		50	97.368	110.145	148.985	118.833		50	59.404	49.706	102.842	70.651	81.651		50	54.689	48.905	66.862	56.818	72.818		50	47.724	35.092	41.408	41.408	61.708		50	38.167	30.314	34.24	34.2403	56.74		50	52.942	41.654
curve 1	1.7	1.18	0.71	0.29	0.18	0.38	0.14	0.06	0.0008	0.0008	0.27		55	103.215	115.867	155.857	124.98		55	62.223	52.097	108.553	74.291	85.291		55	57.264	51.048	70.19	59.501	75.501		55	49.573	36.029	42.801	42.801	63.101		55	39.49	31.137	35.313	35.3133	57.813		55	55.279	43.257
curve 2	1.24	0.44	0.4	0.21	0.14	0.29	0.12	0.08	0.00085	0.00085	0.19		60	108.736	121.502	162.654	130.964		60	64.899	54.495	114.231	77.875	88.875		60	60.041	53.106	73.681	62.276	78.276		60	51.475	37.134	44.305	44.3047	64.605		60	40.601	31.662	36.132	36.1317	58.632		60	57.431	44.679
curve 3	1.21	0.56	0.53	0.37	0.23	0.47	0.18	0.04	0.0002	0.0002	0.14		65	113.991	127.323	169.437	136.917		65	67.473	56.683	119.053	81.069	92.069		65	62.584	55.184	76.913	64.894	80.894		65	53.166	38.167	45.666	45.6663	65.966		65	41.947	32.496	37.221	37.2213	59.721		65	59.832	46.169
													70	119.247	132.463	175.248	142.319		70	70.099	58.992	124.1	84.397	95.397		70	65.179	57.334	80.363	67.626	83.626		70	55.135	39.218	47.176	47.1763	67.476		70	43.106	33.197	38.151	38.1513	60.651		70	61.974	47.85
Mean	1.38333	0.726667	0.546667	0.29	0.183333	0.38	0.146667	0.06	0.000616667	0.000616667	0.2		75	124.49	137.78	181.145	147.805		75	72.662	61.021	128.989	87.557	98.557		75	67.496	59.474	83.627	70.199	86.199		75	56.763	40.327	48.545	48.545	68.845		75	44.341	33.865	39.103	39.103	61.603		75	64.152	49.431
Std. Deviation	0.274651	0.397157	0.155671	0.08	0.0450925	0.09	0.0305505	0.02	0.000361709	0.000361709	0.0655744		80	129.306	142.499	186.723	152.843		80	75.128	63.298	133.679	90.702	101.702		80	70.167	61.404	87.046	72.872	88.872		80	58.628	41.507	50.068	50.0677	70.368		80	45.547	34.778	40.163	40.1627	62.663		80	66.373	51.042
P value (unp,two tailed)		0.0781	0.0101	0.0027	0.0017	0.0039	0.0015	0.0011	0.001	0.001	0.0019		85	134.106	147.389	191.838	157.778		85	77.609	65.332	138.357	93.766	104.766		85	72.676	63.376	90.509	75.521	91.521		85	60.552	42.531	51.542	51.5417	71.842		85	46.765	35.571	41.168	41.168	63.668		85	68.789	52.534
		ns	*	**	**	**	**	**	***	***	**		90	138.577	152.075	196.954	162.535		90	80.474	67.326	142.594	96.798	107.798		90	75.178	65.468	93.841	78.162	94.162		90	62.217	43.626	52.922	52.9217	73.221		90	48.082	36.282	42.182	42.182	64.682		90	71.106	54.299
													95	143.173	156.496	201.837	167.169		95	82.773	69.433	146.863	99.69	110.69		95	77.613	67.303	97.117	80.678	96.678		95	63.765	44.593	54.179	54.179	74.479		95	49.214	36.873	43.043	43.0433	65.543		95	73.383	55.726
													100	147.502	161.157	205.837	171.499		100	85.618	71.429	151.02	102.689	113.689		100	80.141	69.432	100.086	83.22	99.22		100	65.759	45.617	55.688	55.688	75.988		100	50.348	37.591	43.969	43.9693	66.469		100	75.555	57.249
													105	151.452	165.36	209.791	175.534		105	87.838	73.181	155.452	105.49	116.49		105	82.601	71.37	102.997	85.656	101.656		105	67.471	46.674	57.072	57.0723	77.372		105	51.541	38.255	44.898	44.898	67.398		105	77.648	58.556
													110	155.368	169.275	213.26	179.301		110	90.012	75.125	159.427	108.188	119.188		110	84.973	73.026	105.76	87.92	103.92		110	69.333	47.573	58.453	58.453	78.753		110	52.594	39.07	45.832	45.832	68.332		110	79.615	60.151
													115	159.04	174.132	218.045	183.739		115	92.543	77.066	163.157	110.922	121.922		115	87.573	74.941	108.591	90.368	106.368		115	70.889	48.762	59.826	59.8257	80.126		115	53.765	39.743	46.754	46.754	69.254		115	81.799	61.748
													120	162.373	177.287	221.336	186.999		120	94.898	79.118	166.897	113.638	124.638		120	89.919	76.858	111.619	92.799	108.799		120	72.532	49.881	61.207	61.2067	81.507		120	55.142	40.491	47.817	47.8167	70.317		120	83.919	62.989
													125	166.113	181.036	225.24	190.796		125	97.29	80.883	170.597	116.257	127.257		125	92.463	78.762	114.569	95.265	111.265		125	74.252	50.753	62.502	62.5023	82.802		125	56.362	41.384	48.873	48.873	71.373		125	85.803	64.487
													130	169.591	184.201	228.159	193.984		130	99.379	82.913	174.311	118.868	129.868		130	94.762	80.849	117.366	97.659	113.659		130	76.089	51.773	63.931	63.931	84.231		130	57.28	42.086	49.683	49.683	72.183		130	87.886	65.903
													135	173.213	188.429	230.805	197.482		135	101.604	84.772	177.517	121.298	132.298		135	96.822	82.59	120.31	99.907	115.907		135	77.816	52.829	65.322	65.3223	85.622		135	58.531	42.877	50.704	50.704	73.204		135	90.002	67.431
													140	176.551	192.204	233.598	200.784		140	103.952	86.666	180.418	123.679	134.679		140	99.069	84.432	122.867	102.123	118.123		140	79.524	53.768	66.646	66.646	86.946		140	59.589	43.732	51.661	51.6607	74.161		140	91.766	68.864
													145	179.557	195.283	236.505	203.782		145	105.833	88.303	184.022	126.053	137.053		145	101.078	86.275	125.658	104.337	120.337		145	81.155	54.693	67.924	67.924	88.224		145	60.648	44.486	52.567	52.567	75.067		145	93.785	70.33
													150	182.606	199.059	237.916	206.527		150	107.95	89.86	187.613	128.474	139.474		150	103.618	88.044	127.812	106.491	122.491		150	82.797	55.795	69.296	69.296	89.596		150	61.694	45.206	53.45	53.45	75.95		150	95.739	71.913
													155	185.76	201.672	240.327	209.253		155	110.241	91.762	190.781	130.928	141.928		155	105.715	89.907	130.581	108.734	124.734		155	84.525	56.886	70.705	70.7053	91.005		155	62.71	45.879	54.294	54.2943	76.794		155	97.827	73.269
													160	188.319	204.049	242.124	211.497		160	112.313	93.717	194.194	133.408	144.408		160	107.855	91.537	133.586	110.993	126.993		160	86.027	57.884	71.955	71.9553	92.255		160	63.994	46.594	55.294	55.294	77.794		160	99.778	74.43
													165	191.317	206.981	244.082	214.127		165	114.386	95.372	196.705	135.488	146.488		165	109.836	93.323	136.264	113.141	129.141		165	87.806	58.953	73.38	73.3797	93.68		165	65.232	47.141	56.187	56.1867	78.687		165	101.666	75.7
													170	193.69	209.623	246.035	216.449		170	116.241	97.207	199.329	137.592	148.592		170	112.108	94.915	138.589	115.204	131.204		170	89.169	59.743	74.456	74.456	94.756		170	66.228	47.835	57.031	57.0313	79.531		170	103.653	77.284
													175	195.728	212.298	248.059	218.695		175	118.426	99.007	200.876	139.436	150.436		175	113.977	96.901	141.044	117.307	133.307		175	90.648	60.696	75.672	75.672	95.972		175	67.329	48.51	57.919	57.9193	80.419		175	105.622	78.526
													180	198.089	215.06	249.641	220.93		180	120.626	100.728	203.734	141.696	152.696		180	116.308	98.525	143.455	119.429	135.429		180	92.19	61.825	77.007	77.0073	97.307		180	68.016	49.438	58.727	58.727	81.227		180	107.186	79.841
													185	199.738	217.795	251.249	222.927		185	122.374	102.485	206.329	143.729	154.729		185	117.879	100.242	146.108	121.41	137.41		185	93.931	62.742	78.336	78.3363	98.636		185	69.217	50.127	59.672	59.672	82.172		185	109.272	81.106
													190	202.003	219.397	252.671	224.69		190	124.209	104.297	208.863	145.79	156.79		190	119.579	101.459	148.685	123.241	139.241		190	95.361	63.718	79.539	79.5393	99.839		190	70.271	50.782	60.527	60.5267	83.027		190	111.011	82.641
													195	204.16	221.615	253.681	226.485		195	125.882	105.737	210.887	147.502	158.502		195	121.76	103.101	150.591	125.151	141.151		195	96.707	64.764	80.736	80.7357	101.036		195	71.234	51.584	61.409	61.409	83.909		195	112.604	83.967
													200	205.813	223.59	255.353	228.252		200	127.554	107.405	213.233	149.397	160.397		200	123.715	104.786	152.477	126.993	142.993		200	98.46	65.507	81.984	81.9837	102.284		200	72.139	52.397	62.268	62.268	84.768		200	113.858	85.139
													205	207.735	225.116	256.411	229.754		205	129.458	108.594	215.873	151.308	162.308		205	125.861	106.728	155.311	129.3	145.3		205	99.705	66.504	83.105	83.1047	103.405		205	73.298	52.907	63.103	63.1027	85.603		205	115.995	86.522
													210	209.923	227.184	257.476	231.528		210	131.48	110.32	217.853	153.218	164.218		210	127.809	108.3	157.113	131.074	147.074		210	101.475	67.393	84.434	84.434	104.734		210	74.42	53.765	64.093	64.0927	86.593		210	117.795	87.941
													215	211.769	229.2	258.708	233.226		215	133.121	111.849	219.604	154.858	165.858		215	129.819	110.037	159.013	132.956	148.956		215	102.856	68.53	85.693	85.693	105.993		215	75.42	54.475	64.947	64.9473	87.447		215	119.328	89.265
													220	213.2	230.457	258.936	234.198		220	134.721	113.342	222.018	156.694	167.694		220	131.383	111.3	160.865	134.516	150.516		220	104.19	69.484	86.837	86.837	107.137		220	76.448	55.067	65.757	65.7573	88.257		220	121.044	90.359
													225	215.226	232.124	259.665	235.672		225	136.057	114.702	224.342	158.367	169.367		225	132.96	112.592	162.778	136.11	152.11		225	105.47	70.291	87.88	87.8803	108.18		225	77.491	55.718	66.605	66.6047	89.105		225	122.982	91.673
													230	216.406	234.038	261.418	237.287		230	137.747	116.295	226.249	160.097	171.097		230	134.513	114.024	164.779	137.772	153.772		230	107.1	71.406	89.253	89.253	109.553		230	78.406	56.441	67.424	67.4237	89.924		230	124.486	92.816
													235	218.495	235.302	262.504	238.767		235	139.428	117.705	228.528	161.887	172.887		235	136.392	115.583	166.425	139.467	155.467		235	108.283	72.389	90.336	90.336	110.636		235	79.552	57.098	68.325	68.325	90.825		235	126.107	94.279
													240	219.834	237.24	262.711	239.928		240	141.048	118.96	230.409	163.472	174.472		240	138.357	117.224	168.616	141.399	157.399		240	109.716	73.451	91.584	91.5837	111.884		240	80.515	57.865	69.19	69.19	91.69		240	127.999	95.66
													245	221.381	238.552	264.217	241.383		245	142.754	120.279	231.87	164.968	175.968		245	140.204	118.614	170.773	143.197	159.197		245	111.485	74.332	92.909	92.9087	113.209		245	81.378	58.67	70.024	70.024	92.524		245	129.374	96.465
													250	222.7	239.796	264.291	242.262		250	144.332	121.994	233.717	166.681	177.681		250	141.573	120.068	172.904	144.848	160.848		250	112.731	75.025	93.878	93.878	114.178		250	82.041	59.213	70.627	70.627	93.127		250	130.391	97.424
													255	223.518	240.617	264.637	242.924		255	145.757	123.611	235.939	168.436	179.436		255	143.317	121.626	174.418	146.454	162.454		255	113.845	76.156	95	95.0003	115.3		255	82.883	59.858	71.37	71.3703	93.87		255	132.069	98.478
													260	225.274	242.312	266.005	244.53		260	147.23	124.857	237.357	169.815	180.815		260	145.065	123.088	176.111	148.088	164.088		260	115.416	76.972	96.194	96.194	116.494		260	83.821	60.373	72.097	72.097	94.597		260	133.757	99.802
													265	225.941	244.064	266.463	245.489		265	148.646	126.234	239.242	171.374	182.374		265	146.847	124.56	177.519	149.642	165.642		265	116.766	78.011	97.389	97.3887	117.689		265	84.759	61.025	72.892	72.892	95.392		265	135.323	101.006
													270	226.982	244.857	267.346	246.395		270	150.179	127.483	240.846	172.836	183.836		270	148.36	126.255	179.501	151.372	167.372		270	118.067	78.526	98.296	98.2963	118.596		270	85.642	61.575	73.609	73.6087	96.109		270	136.947	101.834
													275	227.801	246.045	267.347	247.064		275	151.019	128.628	242.282	173.976	184.976		275	150.05	128.136	180.732	152.973	168.973		275	119.264	79.236	99.25	99.25	119.55		275	86.765	62.442	74.603	74.6033	97.103		275	137.961	102.961
													280	228.816	247.181	267.617	247.871		280	152.411	130.056	243.707	175.391	186.391		280	151.555	129.589	182.645	154.596	170.596		280	120.344	80.123	100.234	100.234	120.534		280	87.326	63.104	75.215	75.215	97.715		280	139.363	104.212
													285	229.984	248.452	267.378	248.605		285	154.131	131.09	244.492	176.571	187.571		285	152.871	130.889	184.538	156.099	172.099		285	121.475	80.845	101.16	101.16	121.46		285	88.427	63.658	76.043	76.0427	98.543		285	141.165	105.798
													290	231.121	249.731	267.76	249.537		290	155.833	132.121	246.154	178.036	189.036		290	154.321	131.982	186.055	157.453	173.453		290	122.982	81.672	102.327	102.327	122.627		290	89.328	64.17	76.749	76.749	99.249		290	142.592	106.926
													295	231.835	250.685	267.545	250.022		295	157.219	133.459	246.789	179.156	190.156		295	156.109	133.191	187.424	158.908	174.908		295	124.45	82.819	103.634	103.634	123.934		295	90.263	64.679	77.471	77.471	99.971		295	144.112	108.123
													300	232.87	251.193	267.02	250.361		300	158.221	134.973	247.46	180.218	191.218		300	157.5	134.596	188.758	160.285	176.285		300	125.825	83.525	104.675	104.675	124.975		300	91.173	65.116	78.144	78.1443	100.644		300	145.144	109.105
													305	234.117	251.627	268.217	251.32		305	159.324	136.206	248.928	181.486	192.486		305	158.511	136.125	189.904	161.513	177.513		305	127.23	84.685	105.957	105.957	126.257		305	92.321	65.639	78.98	78.98	101.48		305	146.449	110.247
													310	235.052	252.825	268.829	252.235		310	160.653	137.521	250.118	182.764	193.764		310	160.2	137.146	191.522	162.956	178.956		310	128.368	85.375	106.872	106.872	127.172		310	93.126	66.163	79.644	79.6443	102.144		310	147.465	111.114
													315	235.601	253.921	268.954	252.825		315	161.666	138.27	251.332	183.756	194.756		315	161.49	138.387	192.759	164.212	180.212		315	129.453	86.237	107.845	107.845	128.145		315	93.476	66.573	80.025	80.0247	102.525		315	148.547	112.547
													320	236.179	254.781	269.712	253.557		320	163.538	139.705	252.773	185.339	196.339		320	163.036	139.513	194.183	165.577	181.577		320	130.776	87.163	108.97	108.97	129.27		320	94.362	66.859	80.611	80.6107	103.111		320	149.924	113.433
													325	236.207	255.143	269.697	253.682		325	164.63	140.429	253.851	186.303	197.303		325	164.457	140.746	195.131	166.778	182.778		325	131.99	88.054	110.022	110.022	130.322		325	95.206	67.154	81.18	81.18	103.68		325	151.114	114.594
													330	236.942	255.953	269.614	254.17		330	165.818	141.789	254.842	187.483	198.483		330	165.518	142.672	196.567	168.252	184.252		330	133.34	88.841	111.09	111.09	131.39		330	96.156	67.419	81.788	81.7877	104.288		330	152.027	115.119
													335	237.601	256.673	269.686	254.653		335	166.897	143.131	256.11	188.713	199.713		335	166.777	144.02	198.468	169.755	185.755		335	134.053	89.652	111.852	111.852	132.152		335	97.146	67.99	82.568	82.568	105.068		335	152.852	116.293
													340	238.189	257.231	269.656	255.025		340	168.177	143.61	256.819	189.535	200.535		340	168.005	144.687	199.535	170.742	186.742		340	134.671	90.649	112.66	112.66	132.96		340	97.303	68.242	82.773	82.7727	105.273		340	154.066	117.653
													345	239.266	257.98	270.151	255.799		345	169.511	144.902	257.606	190.673	201.673		345	169.717	146.103	201.091	172.304	188.304		345	135.238	91.287	113.263	113.263	133.563		345	98.146	68.779	83.462	83.4623	105.962		345	155.019	118.393
													350	239.904	259.399	270.019	256.441		350	170.392	145.884	258.199	191.492	202.492		350	170.775	147.643	202.698	173.705	189.705		350	136.264	92.206	114.235	114.235	134.535		350	99.039	69.105	84.072	84.072	106.572		350	155.975	119.344
													355	240.476	260.159	269.764	256.8		355	171.658	147.071	258.605	192.445	203.445		355	172.115	148.69	203.07	174.625	190.625		355	136.67	93.268	114.969	114.969	135.269		355	99.844	69.643	84.743	84.7433	107.243		355	156.892	120.407
													360	241.122	260.214	270.064	257.133		360	172.818	147.999	259.712	193.51	204.51		360	173.131	150.092	204.646	175.956	191.956		360	137.198	94.087	115.643	115.643	135.943		360	100.225	69.788	85.007	85.0067	107.507		360	157.453	121.495
													365	241.755	260.861	270.009	257.542		365	173.628	149.114	260.666	194.469	205.469		365	174.003	151.316	205.39	176.903	192.903		365	137.819	94.778	116.298	116.298	136.598		365	100.813	70.442	85.628	85.6277	108.128		365	158.124	122.55
													370	242.422	261.326	270.454	258.067		370	174.758	150.109	261.444	195.437	206.437		370	175.254	152.057	206.819	178.043	194.043		370	138.475	95.811	117.143	117.143	137.443		370	101.697	71.07	86.384	86.3837	108.884		370	158.719	123.219
													375	243.132	261.62	271.058	258.603		375	175.342	150.985	261.672	196	207		375	175.907	153.458	208.401	179.255	195.255		375	138.775	96.371	117.573	117.573	137.873		375	102.49	71.574	87.032	87.032	109.532		375	159.725	124.222
													380	243.6	262.081	271.734	259.138		380	176.459	151.456	261.82	196.578	207.578		380	176.608	154.808	209.664	180.36	196.36		380	139.367	97.059	118.213	118.213	138.513		380	103.286	72.124	87.705	87.705	110.205		380	160.672	125.101
													385	243.656	262.937	272.29	259.628		385	177.517	152.173	262.467	197.386	208.386		385	176.918	155.423	210.396	180.912	196.912		385	139.891	98.128	119.01	119.01	139.31		385	103.88	73.068	88.474	88.474	110.974		385	161.389	125.884
													390	244.239	263.55	271.463	259.751		390	178.518	153.164	263.547	198.41	209.41		390	177.482	156.361	211.879	181.907	197.907		390	140.844	99.084	119.964	119.964	140.264		390	104.594	73.649	89.121	89.1213	111.621		390	161.596	126.664
													395	244.599	264.163	271.236	259.999		395	179.221	154.034	264.104	199.12	210.12		395	178.22	157.394	212.704	182.773	198.773		395	141.607	99.885	120.746	120.746	141.046		395	104.999	74.112	89.556	89.5557	112.056		395	161.756	127.277
													400	244.906	264.064	271.003	259.991		400	180.221	154.761	264.784	199.922	210.922		400	178.96	158.408	213.536	183.635	199.635		400	142.899	100.475	121.687	121.687	141.987		400	105.663	74.72	90.192	90.1917	112.692		400	161.923	128.438
													405	244.542	264.935	270.913	260.13		405	181.47	155.645	264.563	200.559	211.559		405	179.315	159.451	214.504	184.423	200.423		405	143.771	100.955	122.363	122.363	142.663		405	106.298	75.396	90.847	90.847	113.347		405	162.757	129.279
													410	244.609	264.825	270.981	260.138		410	182.486	156.515	265.683	201.561	212.561		410	179.501	160.652	215.664	185.272	201.272		410	145.044	101.932	123.488	123.488	143.788		410	106.848	75.994	91.421	91.421	113.921		410	163.59	130.375
													415	244.789	265.714	270.613	260.372		415	183.69	156.927	266.033	202.217	213.217		415	180.503	161.771	216.966	186.413	202.413		415	145.769	102.555	124.162	124.162	144.462		415	107.494	76.71	92.102	92.102	114.602		415	164.695	131.034
													420	245.027	266.88	270.466	260.791		420	184.481	157.227	266.511	202.74	213.74		420	181.676	162.645	217.828	187.383	203.383		420	146.804	103.117	124.961	124.961	145.261		420	107.986	77.486	92.736	92.736	115.236		420	165.157	131.921
													425	245.404	267.507	270.465	261.125		425	185.243	157.643	266.376	203.087	214.087		425	182.427	163.34	218.769	188.179	204.179		425	147.737	104.05	125.894	125.894	146.194		425	108.84	77.989	93.415	93.4147	115.915		425	166.068	132.933
													430	245.608	267.57	271.323	261.5		430	185.833	158.346	265.544	203.241	214.241		430	182.729	163.974	219.465	188.723	204.723		430	148.63	104.757	126.694	126.694	146.994		430	109.045	78.623	93.834	93.834	116.334		430	166.828	133.439
													435	245.959	268.25	271.936	262.048		435	185.906	159.143	265.847	203.632	214.632		435	184.061	165.051	220.565	189.892	205.892		435	148.876	105.373	127.125	127.125	147.425		435	109.669	79.209	94.439	94.439	116.939		435	167.456	134.321
													440	247.243	268.834	271.879	262.652		440	186.672	159.463	265.865	204	215		440	184.702	166.072	221.326	190.7	206.7		440	149.742	105.997	127.869	127.869	148.17		440	110.295	79.776	95.035	95.0353	117.535		440	168.693	135.186
													445	247.169	268.817	271.246	262.411		445	187.802	160.086	265.09	204.326	215.326		445	185.82	167.301	222.715	191.945	207.945		445	150.57	106.672	128.621	128.621	148.921		445	110.775	80.743	95.759	95.759	118.259		445	169.8	136.337
													450	247.153	268.722	271.47	262.448		450	188.932	160.413	264.428	204.591	215.591		450	186.666	168.038	222.863	192.522	208.522		450	151.071	107.46	129.266	129.266	149.566		450	111.095	81.279	96.187	96.187	118.687		450	170.792	137.047
													455	248.322	269.433	271.432	263.062		455	190.046	160.777	265.175	205.333	216.333		455	187.364	169.459	222.978	193.267	209.267		455	151.952	108.288	130.12	130.12	150.42		455	111.595	81.985	96.79	96.79	119.29		455	172.106	138.298
													460	248.576	270.125	271.81	263.504		460	190.981	161.199	265.883	206.021	217.021		460	188.398	170.031	223.665	194.031	210.031		460	153.141	108.94	131.041	131.041	151.341		460	112.491	82.415	97.453	97.453	119.953		460	172.947	138.971
													465	248.329	270.425	272.035	263.596		465	191.891	161.811	265.635	206.446	217.446		465	189.384	170.169	224.956	194.836	210.836		465	153.931	109.963	131.947	131.947	152.247		465	113.155	83.103	98.129	98.129	120.629		465	174.595	139.59
													470	248.182	270.273	272.759	263.738		470	192.417	162.662	266.437	207.172	218.172		470	190.318	171.019	226.232	195.856	211.856		470	154.789	110.243	132.516	132.516	152.816		470	113.663	83.5	98.581	98.5813	121.081		470	175.661	140.504
													475	248.359	269.639	272.798	263.599		475	192.708	163.103	266.376	207.396	218.396		475	191.243	171.273	227.437	196.651	212.651		475	155.676	110.855	133.266	133.266	153.566		475	114.319	84.141	99.23	99.23	121.73		475	176.72	141.585
													480	248.942	269.825	272.625	263.797		480	194.345	163.782	267.539	208.555	219.555		480	192.708	171.759	227.689	197.385	213.385		480	156.262	111.428	133.845	133.845	154.145		480	114.866	85.033	99.949	99.9493	122.449		480	177.39	142.165
													485	249.084	270.102	272.846	264.011		485	195.335	164.04	267.88	209.085	220.085		485	193.513	172.525	228.708	198.249	214.249		485	157.414	111.9	134.657	134.657	154.957		485	115.737	85.427	100.582	100.582	123.082		485	178.527	142.776
													490	248.648	270.279	272.544	263.824		490	196.192	164.969	268.004	209.722	220.722		490	194.239	173.155	229.166	198.853	214.853		490	158.296	112.514	135.405	135.405	155.705		490	116.707	85.919	101.313	101.313	123.813		490	179.108	143.406
													495	248.619	270.607	273.122	264.116		495	196.448	165.533	268.393	210.125	221.125		495	195.088	173.644	229.911	199.548	215.548		495	159.334	113.193	136.264	136.264	156.564		495	117.19	86.608	101.899	101.899	124.399		495	180.027	144.554
													500	248.684	270.728	272.909	264.107		500	196.943	166.509	268.691	210.714	221.714		500	195.997	174.144	230.586	200.242	216.242		500	160.289	113.372	136.831	136.831	157.131		500	117.74	87.184	102.462	102.462	124.962		500	181.313	145.139
													505	249.304	271.05	272.529	264.294		505	197.77	167.298	268.937	211.335	222.335		505	196.719	174.784	231.157	200.887	216.887		505	161.108	113.814	137.461	137.461	157.761		505	118.143	87.721	102.932	102.932	125.432		505	182.21	146.335
													510	249.491	271.368	272.955	264.605		510	198.62	168.002	270.283	212.302	223.302		510	197.31	175.515	232.015	201.613	217.613		510	162.112	114.51	138.311	138.311	158.611		510	119.069	88.467	103.768	103.768	126.268		510	183.048	146.814
													515	249.249	270.806	272.87	264.308		515	199.221	168.687	270.391	212.766	223.766		515	198.173	176.452	232.28	202.302	218.302		515	163.094	114.901	138.998	138.998	159.298		515	119.749	88.775	104.262	104.262	126.762		515	183.983	147.634
													520	249.094	271.61	273.707	264.804		520	200.309	169.291	270.659	213.42	224.42		520	199.231	176.75	232.99	202.99	218.99		520	163.536	114.805	139.171	139.171	159.471		520	120.277	89.288	104.783	104.783	127.283		520	185.099	148.364
													525	249.283	270.967	274.491	264.914		525	200.395	170.195	271.283	213.958	224.958		525	200.699	176.794	233.367	203.62	219.62		525	164.258	115.132	139.695	139.695	159.995		525	120.649	90.024	105.336	105.336	127.836		525	185.903	149.153
													530	250.027	271.136	274.315	265.159		530	200.884	171.133	271.727	214.581	225.581		530	201.229	177.3	234.538	204.356	220.356		530	165.826	115.452	140.639	140.639	160.939		530	121.442	90.579	106.011	106.011	128.511		530	187.083	150.247
													535	250.566	270.507	274.689	265.254		535	201.187	171.67	271.834	214.897	225.897		535	201.872	178.1	235.018	204.997	220.997		535	167.071	115.855	141.463	141.463	161.763		535	121.819	91.094	106.457	106.457	128.957		535	187.664	150.892
													540	250.403	271.421	275.333	265.719		540	201.165	172.219	271.719	215.034	226.034		540	202.495	178.966	235.101	205.521	221.521		540	167.814	116.449	142.132	142.132	162.432		540	122.101	91.495	106.798	106.798	129.298		540	188.575	151.775
													545	250.785	271.464	275.527	265.925		545	202.188	172.433	273.029	215.883	226.883		545	203.051	179.699	235.823	206.191	222.191		545	168.725	116.132	142.428	142.428	162.729		545	123.024	92.078	107.551	107.551	130.051		545	189.325	152.012
													550	250.961	271.44	275.509	265.97		550	202.826	173.601	273.107	216.511	227.511		550	203.815	180.708	236.183	206.902	222.902		550	169.744	116.666	143.205	143.205	163.505		550	123.694	92.589	108.141	108.141	130.641		550	190.112	153.018
													555	250.568	271.427	275.653	265.883		555	203.444	174.395	274.027	217.289	228.289		555	204.233	181.472	236.214	207.306	223.306		555	170.648	117.529	144.089	144.089	164.389		555	124.544	93.024	108.784	108.784	131.284		555	190.723	153.995
													560	250.551	271.135	275.036	265.574		560	203.644	175.26	274.521	217.808	228.808		560	204.26	182.349	236.858	207.822	223.822		560	171.32	118.078	144.699	144.699	164.999		560	125.184	93.903	109.543	109.543	132.043		560	191.687	154.542
													565	250.802	270.244	275.59	265.545		565	203.534	176.311	274.566	218.137	229.137		565	205.245	183.19	238.018	208.818	224.818		565	171.923	118.507	145.215	145.215	165.515		565	125.615	94.847	110.231	110.231	132.731		565	192.657	154.99
													570	250.694	271.043	277.612	266.45		570	204.21	176.711	274.44	218.454	229.454		570	205.697	184.308	238.606	209.537	225.537		570	173.177	118.622	145.9	145.9	166.2		570	126.183	95.646	110.914	110.914	133.414		570	193.505	155.471
													575	250.404	270.662	277.306	266.124		575	204.634	177.558	275.28	219.157	230.157		575	206.617	185.487	239.11	210.405	226.405		575	173.207	119.532	146.369	146.369	166.67		575	127.019	96.304	111.662	111.662	134.162		575	194.284	155.896
													580	250.385	271.816	277.02	266.407		580	205.713	178.146	276.237	220.032	231.032		580	207.224	186.168	239.659	211.017	227.017		580	174.116	120.165	147.141	147.141	167.441		580	127.417	96.78	112.099	112.099	134.599		580	194.948	156.371
													585	250.785	271.271	277.261	266.439		585	205.883	179.351	276.57	220.601	231.601		585	208.186	187.277	240.01	211.824	227.824		585	174.82	120.586	147.703	147.703	168.003		585	128.242	97.31	112.776	112.776	135.276		585	195.316	157.254
													590	250.291	270.954	277.385	266.21		590	206.301	180.023	276.581	220.968	231.968		590	208.589	188.317	240.143	212.35	228.35		590	175.756	121.53	148.643	148.643	168.943		590	129.272	97.891	113.581	113.581	136.081		590	196.708	157.571
													595	250.72	271.114	277.255	266.363		595	206.893	180.813	277.349	221.685	232.685		595	209.323	188.929	240.474	212.909	228.909		595	176.463	122.005	149.234	149.234	169.534		595	129.879	98.074	113.977	113.977	136.477		595	198.056	158.106
													600	250.659	271.02	277.484	266.388		600	206.878	181.121	277.848	221.949	232.949		600	210.028	189.522	240.648	213.399	229.399		600	177.482	122.959	150.221	150.221	170.521		600	130.791	98.926	114.859	114.859	137.359		600	198.24	158.523
													605	250.603	271.212	277.724	266.513		605	207.643	181.738	277.706	222.362	233.362		605	210.058	190.503	241.038	213.866	229.866		605	177.938	123.73	150.834	150.834	171.134		605	131.205	99.476	115.341	115.341	137.841		605	198.59	159.29
													610	250.471	271.268	278.699	266.813		610	208.163	182.041	278.012	222.739	233.739		610	210.442	191.717	241.346	214.502	230.502		610	178.748	124.131	151.44	151.44	171.74		610	131.663	100.213	115.938	115.938	138.438		610	199.461	159.95
													615	251.008	271.406	278.967	267.127		615	208.039	182.976	278.471	223.162	234.162		615	211.412	191.883	240.989	214.761	230.761		615	179.292	124.798	152.045	152.045	172.345		615	132.391	100.576	116.484	116.484	138.984		615	199.882	160.274
													620	251.33	271.285	278.568	267.061		620	208.542	183.793	278.495	223.61	234.61		620	211.735	192.741	241.809	215.428	231.428		620	179.949	125.396	152.673	152.673	172.973		620	133.145	101.203	117.174	117.174	139.674		620	200.537	160.852
													625	251.12	271.59	279.61	267.44		625	209.814	184.541	279.416	224.59	235.59		625	212.271	193.571	241.602	215.815	231.815		625	180.27	126.328	153.299	153.299	173.599		625	133.996	101.493	117.745	117.745	140.245		625	200.713	161.252
													630	251.011	271.012	279.318	267.114		630	209.426	184.484	278.908	224.273	235.273		630	212.893	194.026	242.293	216.404	232.404		630	181.847	126.819	154.333	154.333	174.633		630	134.748	102.135	118.442	118.442	140.942		630	201.274	161.859
													635	250.789	271.563	279.308	267.22		635	209.358	184.752	278.927	224.346	235.346		635	213.041	194.763	243.255	217.02	233.02		635	182.835	127.432	155.134	155.134	175.434		635	135.553	102.851	119.202	119.202	141.702		635	201.69	162.25
													640	250.591	272.053	278.986	267.21		640	210.44	185.508	279.298	225.082	236.082		640	213.72	195.35	243.747	217.606	233.606		640	183.979	127.914	155.947	155.947	176.247		640	136.54	103.297	119.919	119.919	142.419		640	202.908	162.676
													645	251.055	272.135	280.14	267.777		645	210.678	185.935	279.325	225.313	236.313		645	213.538	195.869	243.97	217.792	233.792		645	184.379	128.518	156.449	156.449	176.749		645	137.082	103.722	120.402	120.402	142.902		645	203.817	163.398
													650	251.213	272.142	280.058	267.804		650	211.405	186.414	279.311	225.71	236.71		650	214.111	196.55	244.003	218.221	234.221		650	185.136	128.859	156.998	156.998	177.298		650	137.931	104.197	121.064	121.064	143.564		650	204.598	163.946
													655	251.451	271.361	279.994	267.602		655	211.265	187.006	279.26	225.844	236.844		655	214.49	197.254	245.488	219.077	235.077		655	186.299	129.411	157.855	157.855	178.155		655	138.588	104.443	121.516	121.516	144.016		655	205.463	164.237
													660	251.638	271.525	280.142	267.768		660	211.659	187.702	279.798	226.386	237.386		660	214.776	197.57	245.439	219.262	235.262		660	186.614	130.669	158.642	158.642	178.942		660	138.866	104.982	121.924	121.924	144.424		660	205.899	164.371
													665	252.391	271.729	280.768	268.296		665	212.209	187.908	279.829	226.649	237.649		665	215.581	198.054	246.031	219.889	235.889		665	187.309	131.09	159.2	159.2	179.5		665	139.606	105.683	122.645	122.645	145.145		665	206.532	164.427
													670	252.031	271.576	280.256	267.954		670	212.402	188.31	280.581	227.098	238.098		670	215.851	198.884	246.765	220.5	236.5		670	187.446	131.469	159.457	159.457	179.758		670	140.076	106.162	123.119	123.119	145.619		670	206.207	164.835
													675	252.197	271.616	280.981	268.265		675	212.798	189.09	280.862	227.583	238.583		675	216.203	199.293	247.728	221.075	237.075		675	187.856	132.209	160.033	160.033	180.333		675	140.582	106.67	123.626	123.626	146.126		675	206.773	165.166
													680	252.285	272.092	280.851	268.409		680	212.901	189.753	280.936	227.863	238.863		680	216.491	199.915	248.422	221.609	237.609		680	188.739	132.893	160.816	160.816	181.116		680	141.153	106.737	123.945	123.945	146.445		680	207.279	165.593
													685	251.981	272.338	281.466	268.595		685	213.143	190.373	281.218	228.245	239.245		685	216.583	200.96	248.941	222.161	238.161		685	189.585	133.527	161.556	161.556	181.856		685	142.04	106.987	124.514	124.514	147.014		685	207.61	165.749
													690	251.711	270.878	280.915	267.835		690	213.739	190.866	281.253	228.619	239.619		690	217.07	201.612	248.776	222.486	238.486		690	189.793	133.617	161.705	161.705	182.005		690	142.501	107.873	125.187	125.187	147.687		690	208.513	166.141
													695	251.8	270.743	281.076	267.873		695	214.283	191.197	281.478	228.986	239.986		695	217.175	202.057	248.066	222.433	238.433		695	190.629	133.867	162.248	162.248	182.548		695	143.019	108.46	125.74	125.74	148.24		695	208.909	166.208
													700	251.923	271.185	281.679	268.262		700	214.694	191.517	281.88	229.364	240.364		700	217.616	201.905	248.483	222.668	238.668		700	191.486	134.276	162.881	162.881	183.181		700	143.796	108.86	126.328	126.328	148.828		700	208.431	166.587
													705	251.979	271.175	282.921	268.692		705	215.311	191.837	281.732	229.627	240.627		705	218.081	202.236	249.344	223.22	239.22		705	192.033	134.805	163.419	163.419	183.719		705	144.358	109.401	126.88	126.88	149.38		705	209.011	166.399
													710	251.67	270.913	283.848	268.81		710	215.611	192.287	281.817	229.905	240.905		710	218.944	203.077	249.842	223.954	239.954		710	192.643	135.854	164.249	164.249	184.549		710	144.851	109.641	127.246	127.246	149.746		710	209.763	165.928
													715	251.674	270.764	283.259	268.566		715	215.815	192.752	281.884	230.15	241.15		715	218.62	202.816	250.093	223.843	239.843		715	193.336	136.441	164.889	164.889	185.189		715	145.459	110.221	127.84	127.84	150.34		715	210.464	166.122
													720	251.908	271.301	283.043	268.751		720	216.069	193.646	281.886	230.534	241.534		720	219.397	203.006	251.055	224.486	240.486		720	193.608	136.905	165.257	165.257	185.557		720	145.864	111.016	128.44	128.44	150.94		720	210.871	166.154
													725	251.451	270.837	282.993	268.427		725	216.866	193.445	281.139	230.483	241.483		725	219.325	203.68	251.338	224.781	240.781		725	194.334	137.57	165.952	165.952	186.252		725	146.584	111.285	128.935	128.935	151.435		725	211.295	165.898
													730	252.121	269.833	283.356	268.437		730	216.393	194.068	281.412	230.624	241.624		730	219.924	204.597	251.173	225.231	241.231		730	194.729	138.275	166.502	166.502	186.802		730	146.72	112.11	129.415	129.415	151.915		730	211.127	166.175
													735	251.718	270.99	283.44	268.716		735	216.815	194.948	282.071	231.278	242.278		735	219.858	204.786	250.962	225.202	241.202		735	195.683	138.591	167.137	167.137	187.437		735	147.638	112.688	130.163	130.163	152.663		735	212.031	166.731
													740	252.516	270.849	284.202	269.189		740	217.644	195.049	281.459	231.384	242.384		740	220.056	205.591	251.093	225.58	241.58		740	196.223	139.14	167.682	167.682	187.982		740	148.374	113.02	130.697	130.697	153.197		740	212.827	167.156
													745	251.809	269.403	284.677	268.63		745	217.652	195.76	281.392	231.601	242.601		745	220.23	205.946	250.444	225.54	241.54		745	197.103	139.573	168.338	168.338	188.638		745	149.195	113.694	131.445	131.445	153.945		745	213.544	167.575
													750	251.598	269.496	284.87	268.655		750	217.868	196.506	281.096	231.823	242.823		750	220.51	206.416	250.316	225.747	241.747		750	197.348	139.576	168.462	168.462	188.762		750	149.75	114.144	131.947	131.947	154.447		750	214.902	167.375
[truncated: 33 more columns]

## Sheet: Fig_6e
RanGAP1_Sumo2														Fig. 6e
	37 C													Detection with SYPRO
Gel A	WT	F335A	R324A	M330A	N398A	Y451F	H493N	H421N	E331P	F457Y	F457L			Image scanned with Bio-Rad GelDoc Imaging system.
min	WT	MUT1	MUT2	MUT3	MUT4	MUT5	MUT6	MUT7	MUT8	MUT9	MUT10
0	978775	1263520	1139304	1296463	1656342	1262588	1085310	1710396	1588972	1336320	1064622
5	379227	988418	881414	508972	1556960	622192	904624	914196	974802	838660	798684					Data used to calculate fraction of RanGAP1-SUMO2 (10min)
10	252080	912494	899692	670292	808524	836792	861416	780774	949817	812224	850176					WT	F335A	R324A	M330A	N398A	Y451F	H493N	H421N	E331P	F457Y	F457L
20	186776	793650	888080	886890	708180	648396	902504	651274	858144	784320	717444					252080	912494	899692	670292	808524	836792	861416	780774	949817	812224	850176
																284400	944925	944250	667628	1290042	1157064	1034964	811484	1040240	1236480	982400
																273166	648094	573520	525089	690872	541149	813312	905184	790790	667850	773755
Gel B
0	1205776	1209375	1230375	1489148	1362984	1386612	1067710	909012	1292320	1222494	990600
5	558627	1141050	1071825	1169320	1157582	1213896	1013229	728678	995360	1241085	832437					Calculated fractions used to build Dotplot error bars on GraphPad 5.0 (10min)
10	284400	944925	944250	667628	1290042	1157064	1034964	811484	1040240	1236480	982400					WT	R324A	M330A	E331P	F335A	N398A	H421N	Y451F	F457Y	F457L	H493N
20	136650	746325	1061640	452288	1238094	990760	994042	797054	821865	1139575	1005960					20.2529	83.7484	98.0083	50.1495	84.6188	66.8615	91.9159	79.004	87.8276	97.5737	97.7023
																14.6138	93.8662	95.7481	48.5058	93.5764	70.4626	90.608	65.8984	87.331	96.1537	93.4073
																16.523	93.7481	99.2699	56.6936	96.6392	93.2953	90.4866	60.0538	82.1745	94.8142	96.3254
Gel C
0	755630	805486	982114	908999	872289	746644	820729	921384	2051868	1400448	1090354				Mean	17.1299	90.4542	97.6754	51.783	91.6114	76.8732	91.0035	68.3187	85.7777	96.1805	95.8116
5	272425	552582	859867	652036	722116	575313	1054368	970704	929448	820206	875478				Std. Deviation	2.86812	5.80776	1.78433	4.33142	6.24644	14.3355	0.792518	9.70419	3.13033	1.37996	2.19311
10	273166	648094	573520	525089	690872	541149	813312	905184	790790	667850	773755				P value (unp,two tailed)	< 0.0001	< 0.0001	0.0003	< 0.0001	0.0021	< 0.0001	0.0009	< 0.0001	< 0.0001	< 0.0001	< 0.0001
20	261048	660650	689647	300614	568159	481988	765216	966528	861126	730132	859320

## Sheet: Fig_6f
DiSumo2															Fig. 6f
	37 C														Detection with SYPRO
Gel A	WT	F335A	R324A	M330A	N398A	Y451F	H493N	H421N	E331P	F457Y	F457L				Image scanned with Bio-Rad GelDoc Imaging system.
min	WT	MUT1	MUT2	MUT3	MUT4	MUT5	MUT6	MUT7	MUT8	MUT9	MUT10
0	33072	36482	12284	23808	47400	42825	10050	6300	7125	30780	6525
5	372060	38130	27010	396880	101994	219895	10350	128475	8250	22500	7650				Data used to calculate fraction of SUMO2 (20min)
10	546448	32144	78514	404175	145800	457488	9225	192375	7275	31575	7725				WT	F335A	R324A	M330A	N398A	Y451F	H493N	H421N	E331P	F457Y	F457L
20	845994	55380	72492	500036	161070	351715	10725	213300	6450	32550	7800				845994	55380	72492	500036	161070	351715	10725	213300	6450	32550	7800
															898212	222592	126244	810300	103350	368850	1702	58608	1258	2775	2175
															154468	4380	2024	128991	4891	438	144	24048	1305	1241	1168
Gel B
0	666	1998	444	979	150	750	222	4070	148	1500	450
5	591038	81770	29970	232725	60600	127725	1036	29156	1480	1500	525				Calculated fractions used to build Dotplot error bars on GraphPad 5.0 (20min)
10	789284	128538	46398	560175	81150	230550	1332	47582	1258	2700	1200				WT	R324A	M330A	E331P	F335A	N398A	H421N	Y451F	F457Y	F457L	H493N
20	898212	222592	126244	810300	103350	368850	1702	58608	1258	2775	2175				100	8.57	59.11	0.76	6.55	19.04	25.21	41.57	3.85	0.92	1.27
															100	14.06	90.21	0.14	24.78	11.51	6.52	41.06	0.31	0.24	0.19
															100	1.31	83.51	0.84	2.84	3.17	15.57	0.28	0.8	0.76	0.09
Gel C
0	1241	1971	1241	365	73	219	320	360	936	73	1095			Mean	100	7.98	77.61	0.58	11.39	11.24	15.7667	27.6367	1.65333	0.64	0.516667
5	104025	3358	2336	48180	1022	365	360	16992	648	1606	657			Std. Deviation	0	6.39544	16.368	0.383145	11.7435	7.93844	9.34655	23.6929	1.91808	0.355528	0.654319
10	156220	2190	1606	59203	1095	365	144	12240	1080	949	1022			P value (unp,two tailed)		< 0.0001	0.0868	< 0.0001	0.0002	< 0.0001	0.0001	0.0065	< 0.0001	< 0.0001	< 0.0001
20	154468	4380	2024	128991	4891	438	144	24048	1305	1241	1168

## Sheet: Supp_Fig5B
	Supp Fig.5B
	Detection with Sypro
	Image scanned with Bio-Rad GelDoc Imagine system.

## Sheet: Supp_Fig7B
	Supp Fig.7B
	Detection with Coomassie Brilliant Blue
	Image scanned with scanner.

## Sheet: Supp_Fig7C
Supp Fig. 7C
Detection by Trp fluorescence at 315-400 nm.
Curves are recorded using Jasco FP-8200 spectrofluorometer.
l (nm)	WT	R324A	M330A	E331P	F335A	N398A	H421N	Y451F	F457Y	F457L	H493N
315	70.814	68.409	65.959	71.749	70.092	72.213	68.622	70.368	70.75	69.641	69.905
316	73.597	70.867	69.261	74.792	73.45	75.528	70.959	73.576	74.073	72.748	72.243
317	76.523	73.449	72.396	77.771	76.679	78.499	74.236	76.715	77.28	75.763	75.613
318	79.636	76.732	75.124	80.617	79.495	80.872	77.19	79.571	80.013	78.72	78.4
319	82.375	79.621	77.811	83.563	82.163	83.337	80.627	82.276	82.405	81.877	81.414
320	85.089	82.349	80.638	86.413	84.925	85.648	82.827	85.162	85.047	84.588	84.856
321	87.496	85.32	83.869	88.601	87.389	87.939	85.495	87.705	87.671	87.034	87.721
322	89.718	88.138	86.8	90.49	89.666	90.374	87.906	89.986	90.351	88.987	89.848
323	92.198	90.758	89.474	92.99	91.857	92.898	90.671	92.145	92.615	91.281	91.711
324	94.21	92.829	91.603	95.281	93.815	94.432	92.369	94.102	94.344	93.224	94.046
325	95.812	94.624	93.837	96.591	95.436	95.801	94.18	95.991	96.117	95.143	95.92
326	97.409	96.165	95.725	97.47	96.701	97.265	95.692	97.638	97.273	96.697	97.249
327	98.643	97.321	97.263	98.219	98.348	97.864	96.745	98.899	97.999	97.986	98.765
328	99.356	98.043	98.53	99.116	99.662	98.552	97.589	99.503	98.811	99.237	99.96
329	99.593	98.779	99.435	99.591	100	99.539	98.626	100	99.603	99.911	99.908
330	99.736	99.353	99.852	99.664	99.955	99.685	99.104	99.966	100	99.997	99.675
331	100	99.409	100	99.869	99.792	100	99.436	99.75	99.646	100	99.955
332	99.965	100	99.606	100	99.521	99.459	100	99.537	98.947	99.751	100
333	99.657	99.89	99.496	99.638	99.171	99.212	99.859	99.081	98.523	99.334	99.733
334	99.134	99.452	99.536	99.047	98.801	98.922	99.717	98.773	98.571	99.164	99.338
335	98.483	98.934	99.342	98.484	98.349	98.734	99.339	98.533	98.125	98.185	99.278
336	97.917	99.188	98.992	98.012	97.618	98.489	99.202	98.011	97.394	97.186	98.971
337	97.157	98.257	98.42	97.127	96.95	97.271	98.787	96.973	96.688	97.028	98.275
338	96.371	97.903	97.416	95.916	96.354	96.658	98.295	95.674	95.941	96.315	97.511
339	95.536	97.197	96.645	94.849	94.949	95.654	97.827	94.493	94.879	95.178	96.369
340	94.215	96.008	95.781	93.428	93.346	94.349	96.461	93.295	93.472	94.117	95.584
341	92.852	94.94	95.016	91.786	92.104	92.669	95.324	91.907	91.75	92.817	94.455
342	91.606	93.137	94.588	90.339	90.691	91.462	94.078	90.294	90.186	91.342	92.631
343	90.032	92.188	92.479	88.231	89.049	89.563	91.592	88.858	88.027	89.35	91.351
344	88.05	90.625	90.853	86.807	87.64	87.914	91.11	86.988	86.517	87.758	89.673
345	86.008	89.337	89.665	85.284	86.194	86.287	89.682	85.239	85.09	86.226	87.859
346	83.984	87.112	88.131	83.404	84.48	84.046	88.04	83.03	83.338	84.273	86.694
347	82.389	85.974	86.156	81.402	82.331	83.03	86.304	81.191	81.119	82.485	84.46
348	81.038	84.054	84.704	79.37	80.493	80.532	84.77	79.556	79.238	80.27	83.025
349	78.602	82.106	83.284	76.775	78.707	78.651	82.311	77.995	77.505	78.391	81.06
350	76.833	80.065	81.271	75.39	76.312	77.267	80.336	75.85	75.782	76.869	79.036
351	74.649	78.447	79.61	73.51	74.358	75.305	78.345	73.849	73.156	74.973	77.124
352	72.498	76.286	77.358	71.223	72.383	72.59	76.515	71.671	70.872	72.373	74.933
353	70.358	74.969	75.63	69.154	70.462	70.313	74.013	69.354	68.998	70.298	72.717
354	68.524	72.261	74.187	67.198	68.554	68.846	72.605	67.16	66.779	67.99	71.284
355	66.778	70.237	72.446	65.389	66.325	67.133	70.499	65.485	64.834	66.345	68.758
356	64.936	68.628	70.379	62.973	64.538	64.958	69.271	63.774	62.692	64.205	67.389
357	63.145	67.008	68.244	60.754	62.539	62.797	66.434	61.548	61.061	61.763	65.259
358	60.919	65.003	66.399	58.973	60.279	61.154	64.753	59.764	59.288	59.699	62.62
359	58.815	62.873	64.873	57.085	58.472	58.555	62.894	57.934	57.234	57.89	61.271
360	56.68	61.355	62.995	55.047	56.578	56.817	60.805	55.963	55.165	55.672	59.222
361	55.109	58.961	60.928	52.79	54.81	54.977	59.096	53.953	53.27	53.654	56.841
362	52.96	56.94	59.316	50.711	52.784	52.918	57.023	51.749	51.178	51.713	54.627
363	50.898	54.627	57.228	48.934	50.706	51.17	55.43	49.922	48.966	49.678	52.655
364	49.209	53.268	55.141	47.376	49.328	49.278	53.169	48.553	47.495	48.048	51.498
365	47.511	51.564	53.181	45.626	47.543	47.506	50.903	46.691	45.851	46.139	49.079
366	45.697	49.656	51.829	43.751	45.829	45.895	49.369	44.943	44.15	44.006	47.513
367	43.962	47.722	50.302	41.99	43.82	44.039	47.67	43.275	42.361	42.153	46.02
368	42.084	46.009	48.516	40.466	42.163	42.173	45.958	41.69	40.765	40.757	43.932
369	40.328	44.269	47.165	39.007	40.654	40.595	44.326	40.022	39.146	39.281	42.633
370	38.968	43.03	45.664	37.368	39.241	39.221	42.56	38.47	37.69	37.646	41.121
371	37.667	40.946	43.987	35.946	37.741	37.591	40.84	36.885	36.16	36.187	39.5
372	36.227	39.195	42.511	34.596	36.331	35.931	39.533	35.317	34.741	34.671	37.872
373	34.956	38.244	41.118	33.27	34.814	34.84	37.993	33.726	33.324	33.262	36.329
374	33.727	36.687	39.906	31.763	33.473	33.367	36.434	32.519	31.919	32.057	35.192
375	32.52	35.202	38.566	30.49	32.289	32.18	35.138	31.397	30.667	30.722	33.761
376	31.242	34.062	37.112	29.326	31.129	30.694	33.691	30.131	29.427	29.527	32.414
377	29.808	32.947	35.728	28.17	29.994	29.544	32.386	28.934	28.316	28.447	30.87
378	28.477	31.248	34.557	26.776	28.598	28.607	31.243	27.77	27.251	27.356	29.772
379	27.19	30.19	33.545	25.636	27.562	27.346	29.789	26.624	26.136	26.12	28.569
380	26.188	29.22	32.301	24.677	26.595	26.227	28.619	25.522	25.044	25.01	27.401
381	25.233	27.638	31.123	23.58	25.496	25.164	27.63	24.467	23.775	24.096	26.21
382	24.18	26.834	30.121	22.601	24.363	23.95	26.389	23.433	22.813	23.037	25.304
383	23.299	25.748	29.211	21.7	23.598	22.88	25.514	22.402	21.877	22.164	24.471
384	22.449	24.224	28.167	20.747	22.572	21.685	23.888	21.614	20.905	21.363	22.708
385	21.519	23.858	27.094	19.873	21.536	21.337	23.46	20.848	20.208	20.539	22.233
386	20.714	22.974	25.998	19.019	20.755	20.394	22.54	19.966	19.431	19.796	21.431
387	19.884	22.213	25.112	18.214	20.102	19.719	21.691	19.193	18.619	19.037	20.624
388	18.857	21.216	24.277	17.317	19.467	19.009	20.736	18.479	17.79	18.121	19.619
389	18.279	20.489	23.608	16.697	18.544	18.121	19.926	17.687	17.173	17.396	18.849
390	17.695	19.492	23.079	16.14	17.771	17.197	19.2	16.933	16.559	16.858	18.031
391	16.88	18.63	22.004	15.579	17.227	16.889	18.334	16.425	15.787	16.147	17.607
392	16.255	18.039	21.382	14.97	16.787	16.336	17.471	15.71	15.11	15.433	16.844
393	15.781	17.184	20.684	14.308	16.013	15.589	16.799	15.165	14.485	14.886	16.108
394	15.106	16.529	19.906	13.634	15.534	15.045	16.219	14.658	13.848	14.435	15.618
395	14.508	15.878	19.305	13.155	14.899	14.509	15.613	13.922	13.257	13.842	14.933
396	13.857	15.283	18.701	12.592	14.423	13.955	15.122	13.486	12.791	13.266	14.318
397	13.394	14.759	18.131	12.05	14.043	13.523	14.538	12.966	12.428	12.808	14.076
398	12.908	14.22	17.596	11.614	13.57	12.956	13.899	12.397	11.946	12.35	13.322
399	12.511	13.935	17.221	11.167	13.014	12.665	13.523	11.988	11.522	11.831	12.804
400	12.107	13.398	16.797	10.819	12.539	12.097	12.934	11.658	11.15	11.401	12.264

## Sheet: Supp_Fig7D
Supp Fig. 7D
Detection by Trp fluorescence at 315-400 nm.
Curves are recorded using Jasco FP-8200 spectrofluorometer.
USPL1 WT (1uM) at 30C 40mM HEPES pH8 250mM NaCl 10mM DTT																								Fraction of Fi at 332 nm at 30C _USPL1 WT and H493N (1uM) at 30C 40mM HEPES pH8 250mM NaCl 10mM DTT
	0min	5min	10min	20min	40min	60min						USPL1 H493N (1uM) at 30C 40mM HEPES pH8 250mM NaCl 10mM DTT												min	wt	H493N
315	290.513	279.358	284.384	281.064	275.856	270.735							0min	5min	10min	20min	40min	60min						0	100	100
315.5	296.485	285.742	290.218	286.248	281.576	275.857						315	278.166	274.342	267.755	264.197	255.168	254.085						5	97.887	99.463
316	302.755	292.19	295.796	290.785	286.669	280.622						315.5	283.229	279.784	274.021	270.658	261.147	259.526						10	98.683	98.143
316.5	307.139	298.281	302.536	298.244	294.305	286.529						316	287.469	284.549	280.725	277.258	267.556	265.218						20	96.903	97.235
317	314.841	304.649	307.908	302.706	300.455	292.726						316.5	294.883	291.984	285.245	283.242	271.978	269.819						40	95.195	93.453
317.5	321.325	311.849	315.141	309.025	306.901	298.425						317	300.88	297.535	292.21	289.764	278.516	274.936						60	93.371	92.786
318	328.714	318.579	319.383	313.557	311.984	304.98						317.5	307.382	305.613	299.534	296.795	284.363	281.148
318.5	334.198	325.704	326.311	321.778	318.036	309.581						318	311.968	311.27	305.464	301.937	289.542	287.388
319	338.899	331.356	331.692	327.649	322.759	315.679						318.5	317.405	316.943	310.95	306.465	294.182	294.688
319.5	345.495	336.767	337.748	334.378	328.852	321.414						319	323.962	322.19	316.748	311.04	299.467	300.101
320	351.449	340.362	343.426	338.858	334.972	326.571						319.5	330.76	327.402	323.011	316.55	305.698	305.154
320.5	358.165	346.779	348.762	345.206	341.139	331.51						320	337.66	333.341	327.951	322.979	310.199	308.116
321	362.141	351.575	354.884	350.519	344.638	335.345						320.5	342.624	339.245	332.335	330.1	315.603	314.623
321.5	367.761	359.191	359.069	355.072	347.902	339.958						321	349.06	343.956	337.796	335.184	320.665	319.17
322	371.878	363.349	364.417	358.695	353.822	345.009						321.5	353.477	349.937	342.967	339.657	328.017	325.21
322.5	377.317	368.276	369.404	363.116	358.736	350.689						322	357.522	354.135	348.318	343.322	332.915	328.653
323	381.228	371.781	374.091	367.872	364.396	355.905						322.5	360.958	360.966	353.449	349.396	338.318	334.225
323.5	385.734	375.368	379.052	372.324	368.569	359.131						323	364.936	364.536	359.105	353.984	340.127	338.818
324	390.166	380.342	382.523	376.454	371.732	363.145						323.5	369.879	369.767	363.303	358.844	345.253	343.44
324.5	393.013	383.192	385.81	379.374	375.189	367.284						324	374.228	372.736	365.527	361.603	349.478	347.819
325	397.459	387.703	387.438	383.518	377.73	371.235						324.5	378.464	376.359	368.293	367.156	353.315	349.155
325.5	399.868	388.814	390.828	386.861	381.028	374.208						325	381.684	378.613	372.438	369.365	355.288	351.426
326	404.145	392.5	394.695	390.678	383.093	376.699						325.5	383.92	382.806	375.728	373.842	357.408	353.914
326.5	406.256	394.011	398.894	393.001	386.203	378.571						326	386.971	385.146	380.873	375.253	360.336	358.088
327	409.254	397.348	401.621	394.421	389.25	378.974						326.5	390.224	389.569	382.437	378.237	363.992	359.672
327.5	411.444	398.91	403.194	396.818	391.9	381.353						327	393.004	389.654	384.892	379.844	366.425	361.883
328	412.592	400.503	404.518	397.557	391.701	383.852						327.5	396.509	393.667	387.464	381.99	369.751	363.768
328.5	413.136	402.632	406.008	400.111	392.988	387.106						328	397.761	393.048	388.604	382.902	371.067	365.008
329	414.524	404.669	406.748	401.198	393.59	386.491						328.5	398.887	396.138	390.657	382.304	372.139	366.451
329.5	416.328	405.184	408.055	402.449	396.445	387.613						329	397.553	395.789	389.562	383.641	371.465	366.981
330	418.026	406.336	409.516	403.159	397.504	387.562						329.5	396.682	396.779	392.192	384.063	372.205	369.292
330.5	418.014	407.699	409.876	403.486	398.536	389.479						330	396.625	395.92	392.708	386.692	373.827	369.363
331	417.974	410.107	411.216	405.531	398.577	389.698						330.5	396.424	396.201	394.451	384.907	373.285	370.839
331.5	417.598	410.335	411.536	405.892	397.607	390.93						331	397.738	396.621	392.359	386.701	372.793	369.575
332	418.698	409.849	413.185	405.731	398.579	390.943						331.5	396.16	396.258	392.292	385.452	370.533	369.21
332.5	418.977	408.755	413.281	404.833	397.771	390.3						332	397.919	395.781	390.531	386.917	371.867	369.215
333	419.268	408.364	412.493	404.509	398.729	389.76						332.5	396.468	396.159	390.32	386.819	370.734	368.625
333.5	420.029	408.069	412.098	404.564	397.086	390.101						333	396.855	395.439	389.94	386.716	371.49	369.225
334	419.158	409.188	411.077	403.498	396.902	390.472						333.5	395.365	396.275	390.363	384.437	370.751	368.104
334.5	419.709	408.821	410.558	402.371	397.585	390.517						334	395.285	395.084	391.001	383.712	370.545	368.504
335	417.244	408.795	409.463	402.041	396.571	390.195						334.5	396.174	396.146	389.904	383.831	369.048	368.58
335.5	416.649	407.767	408.078	401.692	396.204	389.485						335	395.046	394.82	388.788	384.923	368.879	367.92
336	415.225	407.128	407.455	401.819	392.848	388.68						335.5	395.926	394.059	388.064	384.745	367.959	369.346
336.5	414.346	405.244	405.567	399.649	392.021	385.891						336	393.826	392.989	386.953	383.769	368.073	365.886
337	413.713	403.482	404.641	398.266	391.27	384.592						336.5	393.504	392.099	384.188	381.042	367.553	366.014
337.5	412.059	401.082	402.241	397.155	390.335	382.942						337	391.056	390.921	383.571	378.544	367.086	362.977
338	409.884	400.001	401.399	395.79	389.41	381.866						337.5	390.155	390.091	382.019	378.022	366.496	361.769
338.5	406.904	398.044	399.715	394.909	386.732	380.833						338	388.015	388.01	382.065	377.964	363.725	359.882
339	406.028	397.956	398.002	391.668	385.786	379.643						338.5	385.686	386.01	379.747	375.762	361.675	358.155
339.5	404.484	395.186	397.784	391.158	384.116	377.887						339	383.471	382.26	378.675	373.322	359.95	357.468
340	402.632	392.922	395.436	388.526	383.122	375.338						339.5	382.694	380.464	375.464	371.993	358.578	353.76
340.5	399.401	389.785	393.955	387.453	381.579	371.365						340	380.348	379.168	373.043	369.813	355.872	352.869
341	396.24	388.142	388.396	383.558	378.538	368.235						340.5	378.951	378.433	371.133	368.038	352.415	350.351
341.5	392.259	385.641	385.896	380.414	373.996	365.7						341	375.856	376.054	369.029	365.376	348.716	349.247
342	391.079	382.917	383.404	376.729	372.653	363.852						341.5	373.141	372.492	365.32	364.954	346.358	348.105
342.5	389.262	380.094	379.761	376.088	367.745	360.49						342	368.595	370.112	365.097	361.986	344.597	345.032
343	385.38	377.161	376.308	371.452	365.235	357.892						342.5	366.01	367.49	359.118	359.097	345.471	342.239
343.5	381.999	371.542	376.375	370.869	363.05	356.061						343	363.502	364.658	359.16	350.535	339.979	338.294
344	376.479	371.288	372.574	366.571	358.978	355.759						343.5	361.177	360.856	354.475	350.606	337.624	336.393
344.5	374.231	367.637	368.827	362.297	358.218	351.525						344	356.827	356.442	351.656	346.938	331.491	330.648
345	371.956	365.731	363.436	361.517	353.067	347.679						344.5	354.019	353.58	347.569	345.121	331.158	327.347
345.5	367.632	360.195	359.749	355.264	351.508	343.082						345	349.606	349.903	345.95	340.271	328.975	324.488
346	364.842	356.881	357.748	353.516	345.532	338.304						345.5	347.883	347.307	340.335	337.864	325.12	322.65
346.5	357.909	354.217	354.702	346.445	342.816	335.128						346	344.97	343.242	338.212	334.094	322.973	318.859
347	356.845	349.331	350.24	347.072	338.119	332.277						346.5	339.716	340.565	331.265	328.751	320.965	315.706
347.5	351.864	343.648	344.367	342.415	334.933	328.745						347	336.084	337.032	329.926	323.472	318.852	314.333
348	349.721	340.981	339.974	335.981	331.856	324.736						347.5	330.709	332.954	325.156	321.824	314.985	311.365
348.5	346.555	336.905	337.298	331.691	328.826	321.252						348	330.371	332.261	325.13	319.093	307.064	306.296
349	342.298	335.315	335.202	330.545	326.271	317.176						348.5	324.975	328.114	321.093	317.587	302.61	301.232
349.5	339.081	328.156	333.605	328.241	319.538	314.224						349	322.554	326.443	317.846	313.25	298.03	298.384
350	332.901	324.173	328.816	321.716	314.649	309.678						349.5	318.754	320.192	312.734	309.335	297.598	295.626
350.5	329.787	320.245	323.205	315.687	310.309	307.086						350	314.5	315.085	309.05	302.964	294.753	291.442
351	325.603	317.782	318.326	313.34	306.8	301.443						350.5	311.686	310.276	305.228	300.868	289.991	286.225
351.5	321.101	314.658	314.171	310.868	303.298	298.567						351	306.893	306.088	301.801	297.141	287.165	285.025
352	316.712	310.211	310.935	306.315	299.644	293.328						351.5	304.445	303.659	298.482	295.688	282.375	281.942
352.5	312.082	305.99	306.072	301.434	296.067	289.896						352	298.174	298.844	293.394	290.546	280.102	278.358
353	309.445	301.078	302.839	297.365	293.04	285.047						352.5	293.206	294.087	290.204	286.643	275.713	272.648
353.5	304.655	298.238	297.186	293.908	288.715	283.397						353	289.356	290.236	284.274	281.68	274.941	267.858
354	299.178	294.958	293.368	290.281	286.36	279.029						353.5	286.722	287.079	281.529	279.229	269.295	264.984
354.5	294.718	290.565	289.177	284.944	280.079	273.445						354	283.651	283.244	276.809	275.265	266.056	263.167
355	291.366	284.861	285.893	281.302	274.961	269.446						354.5	278.934	279.984	274.465	272.456	260.121	260.246
355.5	288.292	280.302	281.906	276.512	270.704	264.867						355	273.603	276.022	270.97	268.007	257.342	256.358
356	283.828	276.563	275.703	273.058	268.542	262.492						355.5	271.475	271.818	266.746	263.72	253.223	249.866
356.5	277.859	272.656	271.476	269.58	265.223	258.126						356	268.152	265.548	263.238	260.03	249.496	246.175
357	273.508	267.815	266.618	265.817	260.156	255.609						356.5	264.672	261.491	258.76	255.766	245.432	242.738
357.5	269.255	262.889	263.516	260.654	256.284	252.065						357	259.676	256.12	256.555	251.836	240.691	239.013
358	266.828	259.018	260.881	254.812	252.745	248.902						357.5	254.354	254.136	251.626	248.211	237.503	236.78
358.5	262.624	255.312	257.656	250.605	249.984	243.418						358	249.175	249.525	247.769	243.722	233.27	233.069
359	258.38	252.616	253.242	248.264	244.122	239.092						358.5	244.3	247.113	241.362	239.901	230.183	229.626
359.5	253.422	248.975	248.344	244.049	239.845	234.461						359	243.81	242.11	238.054	235.688	227.008	225.304
360	249.257	244.721	242.748	239.71	234.862	230.379						359.5	239.176	239.075	234.135	230.036	223.86	223.111
360.5	245.986	240.124	238.452	234.431	230.628	226.665						360	235.657	233.531	231.986	227.084	220.191	218.977
361	241.169	234.329	234.905	230.986	227.655	222.174						360.5	229.783	229.957	227.84	222.605	215.15	216.578
361.5	236.76	229.732	231.158	227.201	224.104	219.927						361	226.183	225.93	223.633	220.104	212.561	209.653
362	230.938	225.884	227.302	223.228	219.867	214.811						361.5	222.33	223.487	220.133	216.031	208.11	206.889
362.5	228.024	221.963	223.471	219.633	215.152	210.177						362	217.373	218.36	215.55	210.662	204.674	201.772
363	223.685	219.181	218.699	215.601	211.234	206.15						362.5	214.266	213.784	211.512	208.464	201.039	201.141
363.5	220.462	215.189	216.442	212.635	208.15	204.113						363	209.526	210.195	209.349	205.472	196.439	198.389
364	215.781	211.483	211.462	209.382	203.522	201.438						363.5	208.314	207.483	205.048	202.665	192.356	194.413
364.5	212.382	207.992	209.343	205.785	200.026	197.098						364	204.921	203.501	201.577	198.659	188.882	191.485
365	210.199	202.862	203.866	201.945	196.792	192.619						364.5	201.709	200.273	196.729	195.341	187.451	186.25
365.5	205.666	199.857	200.748	197.677	194.821	189.185						365	195.296	196.312	194.804	192.952	185.092	183.18
366	202.579	195.758	198.266	193.524	190.006	186.676						365.5	192.281	192.869	192.307	190.343	180.105	178.689
366.5	196.564	192.887	194.805	190.515	187.142	182.925						366	189.063	189.262	186.764	184.978	176.891	177.459
367	194.508	189.252	191.018	186.789	182.295	179.501						366.5	186.339	184.762	183.001	181.549	173.761	175.141
367.5	189.975	184.717	186.164	184.593	179.419	175.797						367	183.124	182.041	178.227	177.517	172.171	171.977
368	186.741	181.351	182.657	180.262	176.218	173.162						367.5	178.707	178.54	176.621	175.564	168.551	167.064
368.5	183.568	178.158	178.108	177.422	172.886	169.946						368	174.815	177.575	173.073	171.176	164.845	163.217
369	179.148	176.524	175.042	173.901	169.863	166.209						368.5	171.712	173.076	169.602	167.678	162.365	160.42
369.5	176.906	172.578	172.999	170.815	165.715	162.756						369	169.644	169.453	165.898	163.649	159.211	157.575
370	172.464	168.902	170.441	168.047	162.428	159.665						369.5	167.704	166.154	163.137	161.411	156.689	154.138
370.5	170.065	164.803	166.104	164.094	160.018	157.246						370	163.63	164.058	160.315	157.586	153.385	150.462
371	166.352	162.012	162.464	160.129	156.399	153.729						370.5	160.609	161.018	156.912	156.081	151.659	148.066
371.5	163.311	159.075	159.451	156.185	153.561	150.206						371	157.179	157.131	153.736	153.434	147.748	145.838
372	159.527	155.084	157.335	153.148	149.415	147.116						371.5	154.001	153.788	151.64	151.316	144.85	143.781
372.5	156.129	152.477	153.262	150.867	147.484	143.997						372	150.701	150.555	148.447	146.363	141.917	141.605
373	152.625	148.678	149.966	147.715	144.471	141.939						372.5	147.318	147.027	145.524	143.067	139.1	138.245
373.5	149.965	147.042	146.626	144.761	142.194	139.078						373	144.561	143.886	141.818	139.736	136.099	135.246
374	146.866	143.762	144.359	141.187	138.987	136.183						373.5	142.24	141.604	140.482	138.441	132.579	131.911
374.5	144.06	141.148	141.152	138.322	136.528	132.661						374	140.037	139.119	135.776	134.624	130.115	129.745
375	141.601	137.259	138.644	136.046	134.161	129.421						374.5	137.359	136.631	133.114	132.946	127.893	127.185
375.5	139.691	135.216	136.016	133.356	131.517	127.686						375	134.343	133.412	130.332	129.644	124.931	125.109
376	136.485	133.159	133.223	131.195	128.21	124.954						375.5	131.773	129.607	129.182	127.12	122.47	122.716
376.5	133.413	130.419	130.042	128.338	125.575	122.531						376	128.98	126.489	126.139	124.112	119.929	119.974
377	129.793	127.214	127.064	126.158	123.304	119.851						376.5	126.015	124.05	122.542	121.612	116.942	117.339
377.5	127.895	124.075	124.968	123.201	120.715	117.746						377	122.839	123.266	119.903	119.45	114.999	114.647
378	124.669	122.125	122.736	120.485	117.482	115.496						377.5	121.043	121.656	118.35	116.213	111.658	113.124
378.5	122.318	119.581	120.368	118.054	114.843	113.451						378	118.469	118.838	114.852	114.158	110.066	110.315
379	119.724	117.047	117.703	115.696	113.105	110.884						378.5	116.75	115.323	112.411	112.63	107.383	107.946
379.5	117.737	114.083	114.62	112.916	110.968	108.467						379	113.68	112.776	110.516	109.993	106.614	106.033
380	114.786	111.608	111.951	110.486	108.621	105.802						379.5	111.808	111.054	108.734	107.386	103.949	103.792
380.5	111.849	108.788	109.52	108.235	105.661	104.302						380	109.032	108.245	107.028	105.05	101.654	101.953
381	109.632	106.636	107.515	105.831	103.072	102.365						380.5	107.104	106.255	104.032	102.885	98.615	98.906
381.5	106.972	104.35	105.715	103.186	101.597	99.671						381	104.296	103.396	101.969	101.064	96.53	96.715
382	104.355	102.532	103.045	102.401	99.537	96.38						381.5	101.843	100.589	98.776	99.27	94.346	94.702
382.5	102.246	100.105	99.545	98.521	96.44	95.574						382	100.689	97.919	95.801	96.495	93.084	92.515
383	100.971	98.359	97.656	96.407	94.796	93.374						382.5	98.673	96.977	95.014	93.109	91.532	92.03
383.5	97.946	94.768	94.992	93.51	92.424	92.249						383	97.376	94.086	93.295	92.116	88.651	88.496
384	93.909	91.464	91.426	91.215	89.191	87.878						383.5	94.16	93.034	91.827	91.073	86.484	86.921
384.5	94.053	91.613	91.569	91.365	89.366	88.059						384	90.358	89.468	87.511	86.627	83.083	83.272
385	92.279	89.792	89.829	89.545	87.212	85.853						384.5	90.524	89.578	87.666	86.807	83.159	83.422
385.5	90.862	88.06	88.036	87.498	85.599	83.789						385	88.469	88.262	85.771	84.589	82.318	81.581
386	88.88	85.655	86.705	85.152	83.435	81.546						385.5	87.087	86.647	83.992	82.885	80.3	80.006
386.5	86.702	84.063	84.815	83.445	80.846	79.886						386	85.278	84.372	81.92	81.895	78.297	78.264
387	84.139	82.361	83.527	81.978	78.902	78.194						386.5	83.525	81.876	79.674	80.022	76.29	76.733
387.5	83.856	79.961	81.415	79.515	78.52	76.568						387	82.068	79.61	77.902	77.713	74.704	74.691
388	81.282	77.719	80.344	78.381	76.579	75.127						387.5	79.463	78.55	76.388	77.168	72.949	73.186
388.5	80.053	77.059	77.358	77.317	75.621	73.291						388	78.069	76.454	76.065	75.292	71.982	71.734
389	77.301	74.998	76.376	75.439	73.571	71.611						388.5	76.253	74.834	74.182	73.907	70.432	70.472
389.5	76.804	74.668	74.55	73.3	71.631	70.146						389	75.003	73.765	72.248	72.073	69.543	69.143
390	74.994	72.362	73.106	71.099	69.815	69.195						389.5	72.769	72.222	70.141	69.987	67.314	67.275
390.5	73.976	72.047	71.372	69.804	68.907	67.467						390	71.748	69.907	68.943	68.293	67.091	66.716
391	71.626	70.364	70.504	68.052	67.57	65.816						390.5	71.379	68.532	68.195	67.632	64.753	65.014
391.5	69.819	68.734	69.315	67.54	65.685	64.088						391	70.06	66.469	67.509	65.362	63.979	63.276
392	67.71	66.516	67.091	65.831	64.269	63.406						391.5	68.637	64.71	64.576	64.245	62.707	61.08
392.5	66.305	65.231	65.511	64.425	63.4	61.996						392	67.025	63.342	62.918	61.914	60.103	59.689
393	65.963	64.036	63.501	62.952	61.684	60.909						392.5	65.376	62.505	62.091	61.327	59.698	58.97
393.5	64.757	62.781	63.009	61.784	60.584	58.999						393	64.096	62.255	61.698	60.479	56.864	58.167
394	63.246	60.884	60.2	60.571	58.824	57.503						393.5	62.668	61.324	60.286	58.599	57.061	57.307
394.5	61.712	59.281	59.632	58.763	58.288	56.189						394	62.149	59.579	58.177	58.272	54.75	56.287
395	60.618	57.975	57.809	58.113	56.734	55.434						394.5	60.314	58.281	56.911	56.361	54.18	55.24
395.5	59.806	56.645	57.15	56.818	56.326	54.341						395	59.423	57.458	55.899	55.546	52.889	53.854
396	58.297	55.615	55.514	55.798	53.826	53.363						395.5	57.088	56.329	54.156	53.493	52.367	53.141
396.5	57.168	53.989	54.544	53.979	53.377	51.829						396	56.973	55.276	53.291	52.511	51.117	51.949
397	55.615	53.322	53.755	52.797	51.466	51.796						396.5	56.241	52.833	52.784	51.677	49.878	50.551
397.5	54.243	52.215	52.623	51.807	51.071	50.467						397	56.009	52.194	51.213	51.016	48.864	49.2
398	52.705	51.453	51.727	51.367	49.257	49.864						397.5	54.656	50.915	50.794	49.669	48.025	48.227
398.5	51.473	49.903	50.751	50.09	48.64	47.827						398	53.012	50.613	49.009	48.686	47.018	47.497
399	50.977	48.82	50.429	49.322	47.864	47.333						398.5	52.085	49.203	48.259	47.271	46.5	46.539
399.5	50.198	47.534	49.166	47.649	47.076	46.74						399	50.95	48.659	47.384	46.931	45.505	45.803
400	49.345	46.955	48.097	47.227	46.085	46.257						399.5	50.103	47.103	46.606	46.292	44.542	45.032
												400	48.802	46.35	45.821	45.577	43.171	44.369

[truncated: 2 more sheets: Supp_Fig8, Supp_Fig9]
